# Supplementary material for: rac-3-{4-[(4-Nitro­benzyl­idene)amino]-3-phenyl-5-sulfanyl­idene-4,5-dihydro-1H-1,2,4-triazol-1-yl}-1,3-diphenyl­propan-1-one
Source: Acta Crystallogr Sect E Struct Rep Online. 2011 Sep 30;67(Pt 10):o2727. doi: 10.1107/S1600536811035197 (PMC3201282; doi:10.1107/S1600536811035197)
Supplement: Supplementary file 2 [file e-67-o2727-Isup2.hkl]

# 
# h,k,l, Fc-squared, Fo-squared, sigma(Fo-squared) and status flag 
# 
data_I
_shelx_title ' m101206f1 in P2(1)/c' 
_shelx_refln_list_code          4 
_shelx_F_calc_maximum      291.34 
_exptl_crystal_F_000      1112.00 
_reflns_d_resolution_high  0.7600 
 
loop_ 
 _symmetry_equiv_pos_as_xyz 
 'x, y, z' 
 '-x, y+1/2, -z+1/2' 
 '-x, -y, -z' 
 'x, -y-1/2, z-1/2' 
 
_cell_length_a    13.3303 
_cell_length_b    21.8316 
_cell_length_c     9.2773 
_cell_angle_alpha  90.000 
_cell_angle_beta   98.213 
_cell_angle_gamma  90.000 
 
_shelx_F_squared_multiplier     1.000 
 
loop_ 
 _refln_index_h 
 _refln_index_k 
 _refln_index_l 
 _refln_F_squared_calc 
 _refln_F_squared_meas 
 _refln_F_squared_sigma 
 _refln_observed_status 
   1   0   0    12907.07    13325.08    156.41 o 
   2   0   0       17.51       10.85      1.56 o 
   3   0   0      594.03      738.34      8.93 o 
   4   0   0     1324.93     1440.21     21.05 o 
   5   0   0     2614.05     2573.93     29.53 o 
   6   0   0     2236.68     2204.07     21.78 o 
   7   0   0     1479.66     1581.03     28.76 o 
   8   0   0      760.61      951.19     15.03 o 
   9   0   0     1046.15      944.47     17.84 o 
  10   0   0     1139.18     1172.31     23.22 o 
  11   0   0     7471.59     7421.74    263.03 o 
  12   0   0     2771.17     2537.50    325.08 o 
  13   0   0       28.30       24.62      6.03 o 
  14   0   0       25.36       25.90     19.28 o 
  15   0   0      308.63      341.46     43.08 o 
  16   0   0      178.28      156.77     90.76 o 
  17   0   0       70.51       36.65     25.14 o 
   1   1   0     5669.44     6221.14     39.08 o 
   2   1   0      232.83      194.79      3.47 o 
   3   1   0     2536.21     2833.72     34.50 o 
   4   1   0     3108.41     2680.32     13.98 o 
   5   1   0       36.66       45.66      3.72 o 
   6   1   0       25.44       30.87      3.33 o 
   7   1   0      167.12      128.65      4.41 o 
   8   1   0      862.22      861.38     10.55 o 
   9   1   0      417.08      425.97      9.15 o 
  10   1   0      688.35      651.70      9.94 o 
  11   1   0      212.56      208.93      8.76 o 
  12   1   0      503.06      450.86     11.84 o 
  13   1   0      605.01      638.81     21.29 o 
  14   1   0      687.06      685.82     32.77 o 
  15   1   0      204.01      258.45     27.94 o 
  16   1   0       55.72       75.07     26.13 o 
  17   1   0        5.53        2.80      9.29 o 
   0   2   0     3032.00     2385.38     49.29 o 
   1   2   0     1727.94     1223.00      8.73 o 
   2   2   0        3.83       17.73      2.26 o 
   3   2   0     4559.20     4455.43     30.60 o 
   4   2   0       15.93       19.71      1.68 o 
   5   2   0     4644.22     4916.84     57.51 o 
   6   2   0     5222.44     4983.10     83.41 o 
   7   2   0      147.68      137.80      3.98 o 
   8   2   0       98.92      114.67      5.25 o 
   9   2   0       97.94       99.02      4.78 o 
  10   2   0       11.55       11.92      2.15 o 
  11   2   0      204.76      190.03      7.79 o 
  12   2   0       86.64       92.54      6.75 o 
  13   2   0      102.42       99.55     20.15 o 
  14   2   0       48.64       57.94     14.98 o 
  15   2   0       20.53       38.57     13.53 o 
  16   2   0      562.99      621.93     33.93 o 
  17   2   0        8.67       17.69     11.24 o 
   1   3   0      255.74      155.28      3.31 o 
   2   3   0     2592.67     2401.15     19.00 o 
   3   3   0     9620.37    10343.32    100.23 o 
   4   3   0       26.58       28.74      3.30 o 
   5   3   0     1293.80     1079.87      9.84 o 
   6   3   0       45.58       36.88      3.23 o 
   7   3   0        3.75        8.33      1.39 o 
   8   3   0     2989.45     2841.62     47.08 o 
   9   3   0       24.05       25.07      3.50 o 
  10   3   0      247.32      203.71      5.69 o 
  11   3   0        1.45        3.30      2.77 o 
  12   3   0      353.14      306.76     14.77 o 
  13   3   0      508.53      475.08     15.90 o 
  14   3   0        0.06        4.66      4.66 o 
  15   3   0       12.43        7.97      5.94 o 
  16   3   0       33.42       48.16     18.63 o 
  17   3   0      128.35      110.59     57.47 o 
   0   4   0      682.69      697.07      8.19 o 
   1   4   0     2636.41     2667.79     30.16 o 
   2   4   0     6631.81     6448.42     90.93 o 
   3   4   0     6186.45     6409.20     78.50 o 
   4   4   0      123.20      152.20      3.03 o 
   5   4   0     5417.07     5316.96     40.90 o 
   6   4   0     2350.48     2587.36     26.19 o 
   7   4   0     1671.60     1617.13     21.24 o 
   8   4   0      837.41      818.45     11.77 o 
   9   4   0      417.81      382.91     17.58 o 
  10   4   0        2.96        4.16      1.97 o 
  11   4   0      144.97      143.06      7.97 o 
  12   4   0       56.03       66.78     11.84 o 
  13   4   0       68.94       59.45     12.25 o 
  14   4   0       30.63       35.94     10.06 o 
  15   4   0      143.97      127.26     41.45 o 
  16   4   0      255.36      279.97     22.64 o 
  17   4   0       94.97       80.36     42.27 o 
   1   5   0     3535.09     3396.36     23.14 o 
   2   5   0     4197.60     4812.26     70.27 o 
   3   5   0     3287.39     3138.65     22.09 o 
   4   5   0     1281.25     1350.16     12.22 o 
   5   5   0     1432.29     1323.76     17.64 o 
   6   5   0     4737.58     4908.54     63.62 o 
   7   5   0     4452.66     4651.69     60.13 o 
   8   5   0      309.08      326.59      9.12 o 
   9   5   0      202.75      183.92     10.48 o 
  10   5   0       14.69       24.32      6.58 o 
  11   5   0       37.51       29.65      5.82 o 
  12   5   0        2.95        8.52      3.94 o 
  13   5   0      236.85      249.20     13.50 o 
  14   5   0      208.71      222.15     17.02 o 
  15   5   0      128.63      129.59     12.65 o 
  16   5   0        4.15       16.12     11.13 o 
  17   5   0       89.61       80.19     29.28 o 
   0   6   0     1599.66     1571.37     17.26 o 
   1   6   0     2357.80     2322.54     17.14 o 
   2   6   0      523.24      658.60      6.91 o 
   3   6   0      629.92      637.59      6.49 o 
   4   6   0        0.56        3.73      0.69 o 
   5   6   0        4.17       36.45      4.37 o 
   6   6   0      440.48      531.05     13.00 o 
   7   6   0      508.62      600.44     14.12 o 
   8   6   0        8.35        7.74      2.65 o 
   9   6   0       59.34       72.48     12.67 o 
  10   6   0      176.33      179.05     11.70 o 
  11   6   0      158.38      173.26     11.07 o 
  12   6   0      320.74      323.79     12.97 o 
  13   6   0      108.34      106.52     23.94 o 
  14   6   0      108.18      121.04     13.74 o 
  15   6   0        5.90        8.70      5.58 o 
  16   6   0       13.03       21.36     12.79 o 
   1   7   0     3097.84     2975.97     12.49 o 
   2   7   0      535.34      571.73      6.52 o 
   3   7   0     5005.67     5492.19     50.74 o 
   4   7   0        0.18       11.64      1.67 o 
   5   7   0      143.63      152.74      5.66 o 
   6   7   0       62.95       57.72      8.26 o 
   7   7   0      836.96      778.07     18.32 o 
   8   7   0        0.21        4.11      2.82 o 
   9   7   0     1621.17     1539.08     52.98 o 
  10   7   0        2.75        7.49      3.43 o 
  11   7   0       37.46       44.88      9.20 o 
  12   7   0        1.47        3.96      3.80 o 
  13   7   0      363.01      408.84     15.59 o 
  14   7   0      160.65      146.32     28.87 o 
  15   7   0      160.96      159.50     14.77 o 
  16   7   0        4.80       10.43      9.27 o 
   0   8   0      559.67      483.07      8.06 o 
   1   8   0      476.20      530.16      5.84 o 
   2   8   0     2278.92     2490.00     24.46 o 
   3   8   0       22.10       17.50      2.60 o 
   4   8   0      392.41      437.54      6.56 o 
   5   8   0      423.88      415.30      7.06 o 
   6   8   0     2865.78     2952.02     67.72 o 
   7   8   0     2017.17     2037.96     51.43 o 
   8   8   0       42.00       57.01      8.52 o 
   9   8   0       14.29       13.42      3.40 o 
  10   8   0      278.55      272.42     13.82 o 
  11   8   0      412.04      432.85     13.58 o 
  12   8   0      469.99      441.98     14.33 o 
  13   8   0       90.35       93.01     18.44 o 
  14   8   0        0.57        4.37      4.55 o 
  15   8   0       10.14       10.80      4.80 o 
  16   8   0      323.15      384.87     23.91 o 
   1   9   0      152.42      191.57      3.55 o 
   2   9   0     1669.43     1713.70     16.65 o 
   3   9   0     1857.60     1869.30     15.41 o 
   4   9   0      983.43     1095.33     16.74 o 
   5   9   0     1867.03     1953.66     22.05 o 
   6   9   0      335.84      313.16      6.08 o 
   7   9   0       49.72       42.39      6.59 o 
   8   9   0      199.56      184.35     10.95 o 
   9   9   0     1100.31     1062.24     34.48 o 
  10   9   0       47.83       51.73      8.43 o 
  11   9   0       26.15       32.55      8.12 o 
  12   9   0      109.68      131.55     23.88 o 
  13   9   0      185.50      199.95     13.13 o 
  14   9   0       61.51       68.24     14.81 o 
  15   9   0      508.17      596.90     21.56 o 
  16   9   0        8.37       11.94      5.67 o 
   0  10   0     8446.59     8483.75    117.32 o 
   1  10   0        3.05        4.90      1.37 o 
   2  10   0     2355.91     2431.44     20.52 o 
   3  10   0      660.24      697.54     10.93 o 
   4  10   0       51.97       65.36      4.41 o 
   5  10   0      419.81      395.85      7.65 o 
   6  10   0     1962.71     2076.57     18.67 o 
   7  10   0     1491.86     1511.42     28.54 o 
   8  10   0        0.91        6.04      4.02 o 
   9  10   0      740.16      648.99     31.78 o 
  10  10   0      433.62      432.62     16.15 o 
  11  10   0      237.57      247.37     18.07 o 
  12  10   0      879.03      867.85     24.03 o 
  13  10   0      142.75      131.20     26.26 o 
  14  10   0       67.78       70.92     20.49 o 
  15  10   0        0.17        4.18      6.75 o 
  16  10   0       87.03       61.24     25.83 o 
   1  11   0     4093.08     4485.69     41.91 o 
   2  11   0     2757.98     2688.97     28.35 o 
   3  11   0       36.58       45.99      4.40 o 
   4  11   0      704.97      628.80     11.81 o 
   5  11   0      183.92      163.02      3.96 o 
   6  11   0      348.79      385.29     10.37 o 
   7  11   0       19.58       27.10      5.47 o 
   8  11   0       66.99       49.58      8.32 o 
   9  11   0      226.69      191.63     15.00 o 
  10  11   0      923.47      896.51     26.58 o 
  11  11   0       83.66      115.67     17.43 o 
  12  11   0       26.02       19.19      5.52 o 
  13  11   0      167.28      161.76     28.87 o 
  14  11   0       11.95        9.17      7.46 o 
  15  11   0       73.93       56.86     22.34 o 
  16  11   0        8.08       10.63      7.38 o 
   0  12   0     4277.26     4324.25     64.70 o 
   1  12   0        0.57        2.15      1.25 o 
   2  12   0        5.17        3.14      1.58 o 
   3  12   0     1889.22     2018.18     30.95 o 
   4  12   0      123.74      125.31      7.38 o 
   5  12   0      101.39       98.92      4.59 o 
   6  12   0      641.16      596.18     14.00 o 
   7  12   0       45.23       46.96     10.08 o 
   8  12   0       40.87       45.28      7.24 o 
   9  12   0      137.23      164.06     24.66 o 
  10  12   0      172.18      196.51     14.14 o 
  11  12   0      171.12      169.57     29.70 o 
  12  12   0        1.11       11.60      5.39 o 
  13  12   0      219.11      217.90     14.13 o 
  14  12   0       35.49       37.37     12.85 o 
  15  12   0       15.77       18.95      5.25 o 
   1  13   0     1475.11     1442.37     11.93 o 
   2  13   0      607.68      552.25      9.57 o 
   3  13   0       37.99       36.01      5.43 o 
   4  13   0      105.44      135.92      6.00 o 
   5  13   0      856.98      928.74     14.43 o 
   6  13   0      397.65      432.58      8.08 o 
   7  13   0       67.59       67.13      4.66 o 
   8  13   0       74.38       79.58     14.01 o 
   9  13   0      618.79      607.23     17.10 o 
  10  13   0       79.11      118.55     20.99 o 
  11  13   0       58.62       61.53     12.22 o 
  12  13   0        2.93        4.47      2.96 o 
  13  13   0       33.21       33.99      8.79 o 
  14  13   0      112.48       79.19     24.46 o 
  15  13   0        0.10        4.31      6.06 o 
   0  14   0        2.10        3.87      2.28 o 
   1  14   0       34.62       29.77      3.95 o 
   2  14   0       40.69       34.64      4.28 o 
   3  14   0        0.79        4.50      1.54 o 
   4  14   0       94.21       99.85      7.22 o 
   5  14   0      145.31      116.05      7.01 o 
   6  14   0       17.02       12.49      3.45 o 
   7  14   0      309.61      268.96     13.27 o 
   8  14   0        5.17        8.99      4.68 o 
   9  14   0       22.88       23.04      5.70 o 
  10  14   0      340.34      334.36     12.48 o 
  11  14   0      144.24      128.50     25.38 o 
  12  14   0       69.06       71.60     14.69 o 
  13  14   0      231.42      209.51     37.07 o 
  14  14   0      203.24      209.91     23.00 o 
  15  14   0        4.82        6.17      7.11 o 
   1  15   0      673.49      667.04     22.98 o 
   2  15   0      398.12      366.50     10.35 o 
   3  15   0       72.60       71.31     10.93 o 
   4  15   0      354.67      355.24      8.62 o 
   5  15   0     2947.83     2785.06     97.39 o 
   6  15   0     1018.66     1045.35     18.19 o 
   7  15   0     1713.88     1633.50     31.14 o 
   8  15   0       12.88       20.27      6.16 o 
   9  15   0       58.81       51.35     11.32 o 
  10  15   0       51.22       45.53     10.06 o 
  11  15   0        5.20        7.68      4.27 o 
  12  15   0       37.49       48.98     14.94 o 
  13  15   0      112.51      123.02     31.04 o 
  14  15   0       67.73       57.55     23.59 o 
   0  16   0        0.17        3.48      3.07 o 
   1  16   0      105.53       98.25     12.43 o 
   2  16   0      233.28      201.47      5.59 o 
   3  16   0      550.43      587.72     14.91 o 
   4  16   0        0.18        3.02      3.03 o 
   5  16   0     2936.96     2888.54     57.14 o 
   6  16   0     2674.07     2738.50     47.56 o 
   7  16   0      178.95      180.46     13.44 o 
   8  16   0       48.58       63.72     14.46 o 
   9  16   0       23.49       25.67      6.94 o 
  10  16   0      211.95      225.07     14.69 o 
  11  16   0       43.21       42.53     12.68 o 
  12  16   0        4.94        3.64      4.29 o 
  13  16   0       12.80       22.90      7.99 o 
  14  16   0       20.15       25.44     12.85 o 
   1  17   0      702.99      687.19     15.62 o 
   2  17   0      123.06       98.82     10.91 o 
   3  17   0      141.77      164.33     12.60 o 
   4  17   0      160.61      155.50     10.54 o 
   5  17   0        0.71        4.58      3.40 o 
   6  17   0        3.47        8.14      4.62 o 
   7  17   0     1604.07     1651.51     34.77 o 
   8  17   0      125.24      144.36     30.76 o 
   9  17   0       63.91       68.78     15.02 o 
  10  17   0       33.20       27.61      7.85 o 
  11  17   0       68.16       50.89     11.79 o 
  12  17   0       22.26       14.03      6.22 o 
  13  17   0       90.84       64.19     24.21 o 
   0  18   0      408.78      378.29     43.32 o 
   1  18   0      603.77      530.56     13.17 o 
   2  18   0      460.16      463.99     15.93 o 
   3  18   0      349.13      363.50     10.25 o 
   4  18   0      604.42      582.74     13.59 o 
   5  18   0       34.93       42.72      6.17 o 
   6  18   0       20.83       20.96      4.86 o 
   7  18   0      523.04      545.45     20.80 o 
   8  18   0        7.55        5.25      4.86 o 
   9  18   0       15.84       15.41      5.63 o 
  10  18   0       10.58       10.78      4.17 o 
  11  18   0       19.18       25.97      9.96 o 
  12  18   0       14.53       26.21      9.71 o 
  13  18   0       46.20       46.12     15.99 o 
   1  19   0       22.04       24.52      5.72 o 
   2  19   0      941.54      866.53     19.26 o 
   3  19   0      142.94      140.44      9.09 o 
   4  19   0      141.73      142.19     11.14 o 
   5  19   0      590.41      612.12     15.24 o 
   6  19   0        3.04        2.91      3.19 o 
   7  19   0     1210.78     1227.29     26.39 o 
   8  19   0       13.27        8.67      4.63 o 
   9  19   0      225.61      237.77     18.01 o 
  10  19   0       16.33       13.77      5.35 o 
  11  19   0       19.29       22.27     10.41 o 
  12  19   0       57.02       50.32     19.79 o 
  13  19   0      161.10      167.60     22.00 o 
   0  20   0      455.07      455.71     30.13 o 
   1  20   0      524.35      463.83     26.52 o 
   2  20   0      402.86      371.69     11.81 o 
   3  20   0       30.04       32.96      7.55 o 
   4  20   0        6.87       12.60      3.90 o 
   5  20   0       13.55       18.46      5.00 o 
   6  20   0        0.51        2.90      2.94 o 
   7  20   0       43.04       30.81      7.80 o 
   8  20   0        3.94        4.56      3.44 o 
   9  20   0       97.25       91.02     27.44 o 
  10  20   0      140.44      109.31     38.72 o 
  11  20   0      211.46      267.28     25.68 o 
  12  20   0       36.69       25.10     16.10 o 
   1  21   0        6.72        3.06      3.50 o 
   2  21   0       88.57       95.52     12.85 o 
   3  21   0       15.68       13.69      4.78 o 
   4  21   0        4.49        6.52      3.80 o 
   5  21   0      114.09      125.43      7.76 o 
   6  21   0      142.10      119.91     10.71 o 
   7  21   0        0.02        6.65      4.31 o 
   8  21   0      113.83       95.32     27.86 o 
   9  21   0       22.71       24.35      8.18 o 
  10  21   0       51.74       42.88     19.24 o 
  11  21   0        0.84        5.80      7.39 o 
   0  22   0      620.72      647.58     23.21 o 
   1  22   0       21.33       14.92      4.85 o 
   2  22   0       18.22       20.92      6.64 o 
   3  22   0        4.02        9.74      4.68 o 
   4  22   0        1.42        1.37      5.26 o 
   5  22   0        9.97        7.90      5.27 o 
   6  22   0       50.70       34.89     13.48 o 
   7  22   0       46.27       44.85     17.88 o 
   8  22   0       17.80       15.97      7.57 o 
   9  22   0        1.30       -1.29      7.16 o 
  10  22   0       14.51       18.78      9.02 o 
  11  22   0       17.65       14.64      8.93 o 
   1  23   0       85.75       81.82      8.79 o 
   2  23   0        7.73        8.75      5.29 o 
   3  23   0       16.26       19.97      5.00 o 
   4  23   0       15.98       13.26      3.74 o 
   5  23   0       36.46       37.71     13.85 o 
   6  23   0        6.11        4.54      4.72 o 
   7  23   0       11.07        6.51      3.72 o 
   8  23   0       20.18       26.34     14.80 o 
   9  23   0        0.10        4.00      5.00 o 
  10  23   0        2.14        6.57      4.91 o 
   0  24   0      441.39      455.81     20.68 o 
   1  24   0        3.45        7.15      2.91 o 
   2  24   0        6.48        4.69      3.03 o 
   3  24   0       46.06       45.22     14.22 o 
   4  24   0      111.18      108.71     11.33 o 
   5  24   0        5.24        5.43      6.78 o 
   6  24   0        9.85       19.24      4.69 o 
   7  24   0       10.25       12.80      7.48 o 
   8  24   0       10.77        3.33      7.35 o 
   9  24   0        0.65        3.33      6.43 o 
   1  25   0        0.20        4.32      3.05 o 
   2  25   0        5.19       14.00      5.33 o 
   3  25   0        9.12       19.54      6.92 o 
   4  25   0       16.16       22.60      8.61 o 
   5  25   0        6.63        7.65      6.65 o 
   6  25   0       48.88       37.14     16.49 o 
   7  25   0        3.13        6.85      4.01 o 
   8  25   0       12.30        8.45      5.78 o 
   0  26   0       35.61       36.94     14.87 o 
   1  26   0       43.13       33.88     19.18 o 
   2  26   0       21.54       10.85      8.54 o 
   3  26   0       17.91       18.40      8.00 o 
   4  26   0       46.31       43.87     12.83 o 
   5  26   0       33.09       26.55     13.48 o 
   6  26   0       55.03       60.43     28.86 o 
   7  26   0       16.57       16.97     11.22 o 
   1  27   0        0.14        1.48      4.54 o 
   2  27   0       11.33        9.18      7.21 o 
   3  27   0        0.15        7.48      6.33 o 
   4  27   0      111.89       89.51     40.20 o 
   5  27   0      135.51      119.64     72.72 o 
   0  28   0       84.88       55.93     48.93 o 
   1  28   0       14.50       23.14     12.84 o 
   2  28   0       42.66       33.45     16.15 o 
   3  28   0       62.60       60.73     30.41 o 
 -17   1   1       72.61       70.02     28.22 o 
 -16   1   1        2.53        5.75      5.71 o 
 -15   1   1       71.45       73.06     29.48 o 
 -14   1   1      485.23      506.18     27.36 o 
 -13   1   1      354.52      354.56     13.29 o 
 -12   1   1        9.47       11.94      2.94 o 
 -11   1   1        3.46        7.04      2.33 o 
 -10   1   1        0.55        2.41      1.79 o 
  -9   1   1     1194.30     1212.26     20.14 o 
  -8   1   1      738.09      716.39     12.50 o 
  -7   1   1       76.68       68.04      4.37 o 
  -6   1   1       29.89       53.26      2.57 o 
  -5   1   1     1582.87     1408.49     11.90 o 
  -4   1   1     4888.00     4953.10     39.10 o 
  -3   1   1    23251.79    25495.04    579.52 o 
  -2   1   1     4329.42     3960.78    115.94 o 
  -1   1   1     3271.52     2778.98     22.61 o 
   0   1   1      608.94      816.47      7.53 o 
   1   1   1      525.45      603.27      5.12 o 
   2   1   1     2838.58     3071.40     17.34 o 
   3   1   1     1712.52     1597.99     13.42 o 
   4   1   1     3333.57     3461.56     34.05 o 
   5   1   1      709.07      712.10      7.38 o 
   6   1   1      804.99      862.94      9.67 o 
   7   1   1     1144.54     1173.83     16.91 o 
   8   1   1       27.00       29.07      3.88 o 
   9   1   1        5.37        6.27      2.46 o 
  10   1   1      127.58      106.27      9.72 o 
  11   1   1     1307.05     1419.88     24.09 o 
  12   1   1       69.56       64.25     10.12 o 
  13   1   1        2.83        7.97      2.63 o 
  14   1   1      462.68      466.64     24.42 o 
  15   1   1      306.83      311.61     19.21 o 
  16   1   1       59.90       56.17     21.81 o 
  17   1   1       62.12       43.09     17.37 o 
 -17   2   1       16.01       20.22     12.19 o 
 -16   2   1       99.71      107.42     38.74 o 
 -15   2   1      203.03      182.13     54.83 o 
 -14   2   1       37.32       56.38     13.92 o 
 -13   2   1      721.36      732.01     34.12 o 
 -12   2   1      936.71      860.85     18.29 o 
 -11   2   1      133.19      121.91      9.93 o 
 -10   2   1      101.35       97.58      6.42 o 
  -9   2   1      511.40      488.93     11.56 o 
  -8   2   1       55.27       62.49      7.57 o 
  -7   2   1       23.99       15.11      2.49 o 
  -6   2   1     3390.92     3390.24     32.27 o 
  -5   2   1      650.33      617.22      8.14 o 
  -4   2   1     9661.05    10439.58    102.51 o 
  -3   2   1    33028.82    35645.84    328.56 o 
  -2   2   1      152.06      240.52      3.02 o 
  -1   2   1    13496.14    13152.94     76.87 o 
   0   2   1    10702.79    10452.11     32.26 o 
   1   2   1     1632.02     1449.31     10.96 o 
   2   2   1      102.05       90.50      1.69 o 
   3   2   1        0.30        6.67      1.16 o 
   4   2   1      736.05      773.39      6.84 o 
   5   2   1        0.30        1.50      1.21 o 
   6   2   1      290.60      244.18      5.02 o 
   7   2   1      478.01      445.43      7.65 o 
   8   2   1     2009.34     2021.20     23.91 o 
   9   2   1      256.29      262.13      6.05 o 
  10   2   1       11.34       12.27      2.38 o 
  11   2   1      349.09      372.23     15.70 o 
  12   2   1       46.47       49.17      8.55 o 
  13   2   1       41.79       47.88      9.32 o 
  14   2   1      934.13      988.33     21.64 o 
  15   2   1      155.88      166.85     38.74 o 
  16   2   1      120.14      120.44     43.14 o 
  17   2   1      164.24      122.20     56.54 o 
 -17   3   1      189.69      148.20     62.75 o 
 -16   3   1        0.18        3.02      8.63 o 
 -15   3   1        5.50       11.34      9.86 o 
 -14   3   1        6.37        3.40      4.15 o 
 -13   3   1      146.16      128.96     12.72 o 
 -12   3   1        6.97       10.51      2.93 o 
 -11   3   1      313.38      319.80     10.06 o 
 -10   3   1      551.90      506.41      9.73 o 
  -9   3   1        3.76        8.39      2.71 o 
  -8   3   1      113.22      127.29      5.23 o 
  -7   3   1      848.74      850.43     12.92 o 
  -6   3   1      459.82      422.23      7.49 o 
  -5   3   1      288.81      257.80      4.04 o 
  -4   3   1     2962.31     3212.60     22.11 o 
  -3   3   1      127.76       83.30      2.02 o 
  -2   3   1    11130.00    11415.40     74.42 o 
  -1   3   1      369.29      541.13      5.11 o 
   0   3   1    39915.18    42753.71    229.74 o 
   1   3   1       75.63       43.52      1.55 o 
   2   3   1    18830.10    19761.16    193.29 o 
   3   3   1      347.02      247.61      4.03 o 
   4   3   1      240.98      197.36      3.15 o 
   5   3   1       32.64       44.98      3.35 o 
   6   3   1     1111.48     1122.07     14.41 o 
   7   3   1      185.96      177.38      5.23 o 
   8   3   1      927.32      947.19     12.01 o 
   9   3   1      631.95      655.56     13.97 o 
  10   3   1      267.76      232.84      7.47 o 
  11   3   1       17.88       16.20      3.54 o 
  12   3   1        5.02       10.18      2.40 o 
  13   3   1        0.73        8.52      3.90 o 
  14   3   1       83.08       73.59     17.25 o 
  15   3   1       20.70       23.91      8.91 o 
  16   3   1        4.96        2.43      9.37 o 
  17   3   1       29.25       25.47     12.63 o 
 -17   4   1       32.36       36.37     18.50 o 
 -16   4   1       48.77       72.45     24.71 o 
 -15   4   1        6.35       12.90      9.84 o 
 -14   4   1       83.50       58.92     18.81 o 
 -13   4   1        0.16        7.40      5.22 o 
 -12   4   1        8.98       13.39      4.79 o 
 -11   4   1        8.50        8.08      2.20 o 
 -10   4   1       12.28       14.00      3.05 o 
  -9   4   1      323.75      312.54      7.39 o 
  -8   4   1      173.81      189.27      5.07 o 
  -7   4   1     1965.68     2087.52     38.02 o 
  -6   4   1       14.34       18.08      1.99 o 
  -5   4   1        0.13        2.55      1.06 o 
  -4   4   1      951.87     1027.28     11.35 o 
  -3   4   1      791.49      720.98      7.08 o 
  -2   4   1     7324.95     7301.42     50.94 o 
  -1   4   1       11.71       32.29      2.68 o 
   0   4   1        0.36       11.82      2.28 o 
   1   4   1     4470.63     4801.45     63.55 o 
   2   4   1     1205.01     1266.69     10.04 o 
   3   4   1      466.96      459.53      4.41 o 
   4   4   1       17.69       16.32      1.93 o 
   5   4   1        7.90       16.10      2.03 o 
   6   4   1       66.71       64.57      3.11 o 
   7   4   1      603.40      545.93     12.51 o 
   8   4   1      174.82      196.95      6.17 o 
   9   4   1       31.52       41.11      4.91 o 
  10   4   1      100.32      109.50     10.81 o 
  11   4   1       11.49       15.20      3.48 o 
  12   4   1        0.07        7.67      3.12 o 
  13   4   1       10.23       13.40      3.67 o 
  14   4   1       81.88       71.27     15.92 o 
  15   4   1      184.94      195.78     34.41 o 
  16   4   1       77.72       59.62     34.01 o 
 -17   5   1        1.81       11.49      8.74 o 
 -16   5   1        3.75        7.52      8.62 o 
 -15   5   1        2.23        0.89      5.37 o 
 -14   5   1        0.20        5.89      2.78 o 
 -13   5   1        0.03        8.30      5.11 o 
 -12   5   1       65.71       60.97     14.18 o 
 -11   5   1       21.70       28.97      7.01 o 
 -10   5   1      910.43      944.46     25.28 o 
  -9   5   1      793.84      800.79     26.74 o 
  -8   5   1      460.10      497.96     13.08 o 
  -7   5   1      353.94      360.16     11.65 o 
  -6   5   1      332.45      394.67      8.84 o 
  -5   5   1       51.76       58.56      4.90 o 
  -4   5   1      620.13      555.81      6.80 o 
  -3   5   1      219.90      198.60      3.29 o 
  -2   5   1     1120.54     1091.56     10.15 o 
  -1   5   1     6473.89     6936.56     74.78 o 
   0   5   1      124.13      125.53      2.21 o 
   1   5   1     5558.11     5862.64     60.63 o 
   2   5   1     3242.96     3174.52     15.82 o 
   3   5   1      548.62      580.24      6.14 o 
   4   5   1     7460.44     7605.69     82.04 o 
   5   5   1     1467.46     1358.66     14.75 o 
   6   5   1     6842.47     6864.97     96.53 o 
   7   5   1        0.66        2.20      1.08 o 
   8   5   1      299.02      314.05      6.84 o 
   9   5   1     1284.43     1359.57     21.40 o 
  10   5   1      268.81      275.26      5.69 o 
  11   5   1       22.81       28.87      4.10 o 
  12   5   1        5.66       12.44      3.89 o 
  13   5   1       22.84       26.74      6.68 o 
  14   5   1       21.18       24.33      5.47 o 
  15   5   1        0.09        8.75      3.89 o 
  16   5   1       24.88       21.54     17.99 o 
 -17   6   1       32.77       30.72     21.38 o 
 -16   6   1       58.91       56.95     30.93 o 
 -15   6   1      284.02      310.76     19.53 o 
 -14   6   1       96.69      114.08     16.56 o 
 -13   6   1        1.54        6.26      3.32 o 
 -12   6   1      144.11      156.37     26.17 o 
 -11   6   1       11.47       14.89      3.93 o 
 -10   6   1       17.01       30.35      8.51 o 
  -9   6   1     2719.75     2544.43    148.93 o 
  -8   6   1      290.48      286.90      8.57 o 
  -7   6   1      121.90      142.65      7.05 o 
  -6   6   1        1.51        5.75      1.73 o 
  -5   6   1     1525.09     1646.99     24.28 o 
  -4   6   1     6414.04     6679.60     68.19 o 
  -3   6   1     1060.09     1002.86      9.60 o 
  -2   6   1       55.53       47.92      3.82 o 
  -1   6   1     3155.08     3170.96     14.61 o 
   0   6   1     2184.81     1974.75     15.78 o 
   1   6   1     1035.08     1111.09     10.92 o 
   2   6   1       29.82       17.99      2.11 o 
   3   6   1        8.63       12.17      1.47 o 
   4   6   1      217.59      262.39      4.30 o 
   5   6   1     1020.07     1058.63     13.74 o 
   6   6   1        5.93       12.51      1.75 o 
   7   6   1     1544.27     1552.79     53.18 o 
   8   6   1       91.89       93.29      6.98 o 
   9   6   1      526.85      525.19     14.67 o 
  10   6   1      223.50      195.91     12.52 o 
  11   6   1       49.42       47.82      8.82 o 
  12   6   1       35.14       41.36      9.37 o 
  13   6   1      219.16      264.33     14.81 o 
  14   6   1       99.08       87.14     19.72 o 
  15   6   1      111.29      115.34     28.46 o 
  16   6   1       58.23       57.77     16.72 o 
 -16   7   1       93.48      102.40     39.83 o 
 -15   7   1        0.03        6.39      5.47 o 
 -14   7   1        1.40       10.20      4.66 o 
 -13   7   1       60.02       51.08     11.52 o 
 -12   7   1      581.03      580.03     21.06 o 
 -11   7   1        9.22        8.95      4.80 o 
 -10   7   1       41.71       53.37     12.97 o 
  -9   7   1      825.09      838.90     22.80 o 
  -8   7   1      169.83      152.69      6.34 o 
  -7   7   1      531.83      597.52     13.98 o 
  -6   7   1       14.17        9.66      3.04 o 
  -5   7   1      282.29      253.81      4.80 o 
  -4   7   1      265.00      265.75      4.68 o 
  -3   7   1       24.63       26.42      2.98 o 
  -2   7   1      330.07      300.37      4.11 o 
  -1   7   1       61.26       55.31      2.81 o 
   0   7   1     2157.45     2070.72     16.43 o 
   1   7   1     4016.88     4161.81     25.79 o 
   2   7   1       97.21      107.51      4.37 o 
   3   7   1       46.05       45.28      1.88 o 
   4   7   1     1291.89     1509.92     21.51 o 
   5   7   1      969.53     1076.16     14.02 o 
   6   7   1     1321.11     1265.37     18.91 o 
   7   7   1      149.60      136.49      2.88 o 
   8   7   1       52.91       69.81     10.73 o 
   9   7   1      276.43      263.29     11.80 o 
  10   7   1      897.42      920.29     20.51 o 
  11   7   1       68.27       82.36     15.64 o 
  12   7   1      130.59      136.19     28.79 o 
  13   7   1      229.05      244.23     17.12 o 
  14   7   1        3.54        5.82      5.01 o 
  15   7   1        0.10        5.61      5.64 o 
  16   7   1        0.11        7.23      5.85 o 
 -16   8   1       31.50       38.62     23.52 o 
 -15   8   1      106.03       94.94     12.27 o 
 -14   8   1       32.50       45.42     11.07 o 
 -13   8   1        0.05        9.94      5.83 o 
 -12   8   1      106.63      100.02     23.00 o 
 -11   8   1        7.14       18.87      5.32 o 
 -10   8   1       33.61       46.19      9.87 o 
  -9   8   1      162.36      138.32     13.79 o 
  -8   8   1       25.08       25.59      4.19 o 
  -7   8   1      570.44      605.17     13.18 o 
  -6   8   1        3.83        4.74      2.17 o 
  -5   8   1       35.09       30.53      3.29 o 
  -4   8   1       22.99       29.71      3.83 o 
  -3   8   1     4546.75     4338.35     43.70 o 
  -2   8   1       23.69       38.57      2.58 o 
  -1   8   1       98.72      154.71      2.94 o 
   0   8   1     2847.92     2991.33     17.43 o 
   1   8   1      995.62      890.93     10.43 o 
   2   8   1     2259.82     2165.49     13.85 o 
   3   8   1       14.27       47.41      3.68 o 
   4   8   1      316.29      363.45      5.00 o 
   5   8   1     1522.81     1531.98     21.07 o 
   6   8   1       21.00       21.84      2.96 o 
   7   8   1       52.27       60.59      3.76 o 
   8   8   1       16.91       18.51      3.91 o 
   9   8   1     1213.61     1139.53     35.72 o 
  10   8   1      500.99      494.93     15.34 o 
  11   8   1       31.50       43.89      8.16 o 
  12   8   1      250.89      278.73     22.23 o 
  13   8   1      220.51      222.98     15.32 o 
  14   8   1      105.91       94.81     20.31 o 
  15   8   1       81.24       69.71     25.08 o 
  16   8   1        0.87        4.53      6.42 o 
 -16   9   1        2.07        2.88      5.36 o 
 -15   9   1       45.06       37.48     14.73 o 
 -14   9   1       32.70       32.23      8.56 o 
 -13   9   1       87.46       81.74     21.43 o 
 -12   9   1      213.70      188.94     41.70 o 
 -11   9   1      416.20      417.24     14.49 o 
 -10   9   1       15.62       15.73      4.71 o 
  -9   9   1      232.50      246.02      9.68 o 
  -8   9   1        5.46        6.30      3.46 o 
  -7   9   1      348.14      420.72     11.94 o 
  -6   9   1      113.91      132.82      4.13 o 
  -5   9   1      582.62      570.48      9.76 o 
  -4   9   1        5.07        3.94      1.38 o 
  -3   9   1      283.47      288.30      4.61 o 
  -2   9   1      846.00      853.27     10.00 o 
  -1   9   1     3627.67     4061.06     26.52 o 
   0   9   1      993.69     1033.28     11.66 o 
   1   9   1     1418.19     1402.40     11.15 o 
   2   9   1      106.93      129.03      2.68 o 
   3   9   1      200.11      270.02      5.50 o 
   4   9   1     1563.82     1585.52     15.35 o 
   5   9   1        5.90        5.78      1.25 o 
   6   9   1      167.27      163.21      4.77 o 
   7   9   1     1054.23      987.23     20.15 o 
   8   9   1      676.52      665.06     17.93 o 
   9   9   1      435.21      378.12     10.39 o 
  10   9   1      174.57      152.51     24.17 o 
  11   9   1       33.99       39.16     10.87 o 
  12   9   1       20.27       30.02      7.08 o 
  13   9   1       13.52        9.55      4.96 o 
  14   9   1       25.39       37.91      8.70 o 
  15   9   1        0.83        7.57      3.53 o 
  16   9   1       81.45       65.30     33.25 o 
 -16  10   1       51.96       32.82     18.84 o 
 -15  10   1       55.92       38.25     11.73 o 
 -14  10   1      120.22      117.86     36.33 o 
 -13  10   1       48.77       48.31     14.92 o 
 -12  10   1      217.25      177.78     16.46 o 
 -11  10   1      314.33      274.35     20.02 o 
 -10  10   1      250.98      247.90     12.50 o 
  -9  10   1       30.11       27.08      4.97 o 
  -8  10   1        7.90        9.20      2.74 o 
  -7  10   1      381.40      318.89     13.54 o 
  -6  10   1       88.56       72.71      6.36 o 
  -5  10   1      451.15      486.98      8.42 o 
  -4  10   1      291.31      352.93      6.48 o 
  -3  10   1      327.83      293.56     10.20 o 
  -2  10   1     2549.23     2660.03     19.63 o 
  -1  10   1     3385.20     3442.81     23.51 o 
   0  10   1      364.68      311.59      5.33 o 
   1  10   1      810.81      808.72     10.16 o 
   2  10   1      219.06      252.15      5.06 o 
   3  10   1      209.91      154.80      4.29 o 
   4  10   1       29.83       36.02      3.10 o 
   5  10   1      200.13      211.41      4.23 o 
   6  10   1     1240.44     1166.16     23.06 o 
   7  10   1       16.52       18.64      1.77 o 
   8  10   1        7.50       11.02      2.76 o 
   9  10   1      229.91      203.19     12.21 o 
  10  10   1       28.71       32.03      6.64 o 
  11  10   1       58.73       60.26     11.92 o 
  12  10   1       49.13       38.35      9.86 o 
  13  10   1      421.50      425.71     18.65 o 
  14  10   1      124.44       92.08     24.15 o 
  15  10   1        2.06        2.51      5.84 o 
  16  10   1       20.57       21.33      7.36 o 
 -16  11   1       71.54       52.42     24.76 o 
 -15  11   1        5.51       10.89      6.23 o 
 -14  11   1      227.32      218.71     22.68 o 
 -13  11   1       91.74       68.54     19.09 o 
 -12  11   1        8.89        9.40      6.00 o 
 -11  11   1      624.27      674.16     24.02 o 
 -10  11   1      164.18      199.91     14.50 o 
  -9  11   1        2.97        3.68      1.80 o 
  -8  11   1       38.62       28.68      5.84 o 
  -7  11   1       21.40       14.89      3.74 o 
  -6  11   1      671.49      648.03     12.84 o 
  -5  11   1      413.44      401.58      6.46 o 
  -4  11   1        4.20       11.09      2.00 o 
  -3  11   1      122.80      111.33      3.66 o 
  -2  11   1      287.59      230.74      6.66 o 
  -1  11   1      413.05      414.00      8.08 o 
   0  11   1       63.82       48.99      4.77 o 
   1  11   1      556.88      480.39      8.37 o 
   2  11   1      588.49      680.92      9.84 o 
   3  11   1      155.20      160.50      4.69 o 
   4  11   1     1430.32     1354.45     16.17 o 
   5  11   1      981.20      938.47     14.82 o 
   6  11   1       76.82       67.69      4.65 o 
   7  11   1        0.10        2.12      1.84 o 
   8  11   1      161.35      149.12      8.62 o 
   9  11   1      244.64      220.75     12.23 o 
  10  11   1      837.72      860.15     22.74 o 
  11  11   1      136.39      138.10     24.30 o 
  12  11   1      689.92      663.33     21.73 o 
  13  11   1        1.05        5.64      5.25 o 
  14  11   1        7.76       11.67      5.69 o 
  15  11   1       77.73       66.38     17.15 o 
 -15  12   1       99.75       82.12     31.98 o 
 -14  12   1       16.24       20.40      7.49 o 
 -13  12   1       98.04      125.01     29.69 o 
 -12  12   1      325.11      336.08     32.43 o 
 -11  12   1       66.13       66.37     16.40 o 
 -10  12   1       75.81       79.17     13.48 o 
  -9  12   1      612.30      582.05     18.11 o 
  -8  12   1       44.47       39.80      5.69 o 
  -7  12   1       82.08       68.34      5.95 o 
  -6  12   1      114.16      107.46      6.04 o 
  -5  12   1       57.52       76.96      6.52 o 
  -4  12   1        6.28        8.51      1.56 o 
  -3  12   1      267.66      278.68      7.98 o 
  -2  12   1     2013.87     2133.82     28.63 o 
  -1  12   1      511.48      549.53      9.43 o 
   0  12   1     1533.11     1576.82     16.30 o 
   1  12   1     4461.38     4614.29     47.25 o 
   2  12   1     1700.54     1841.04     13.90 o 
   3  12   1      662.17      561.94     11.06 o 
   4  12   1      197.95      207.27      4.98 o 
   5  12   1       41.70       34.01      5.50 o 
   6  12   1      206.50      204.97      5.74 o 
   7  12   1      815.26      779.12     12.00 o 
   8  12   1      105.57      127.95     23.02 o 
   9  12   1        7.83       10.32      4.71 o 
  10  12   1      330.15      349.13     15.34 o 
  11  12   1      384.60      343.02     14.34 o 
  12  12   1      349.33      326.98     19.90 o 
  13  12   1        2.09        9.14      4.88 o 
  14  12   1      100.73       80.66     18.41 o 
  15  12   1       46.52       37.67     11.55 o 
 -15  13   1       31.88       28.34      7.54 o 
 -14  13   1        7.56       20.25      7.06 o 
 -13  13   1       45.69       33.05     10.21 o 
 -12  13   1        0.02        4.77      4.27 o 
 -11  13   1      369.00      384.39     19.84 o 
 -10  13   1      333.92      313.34     21.91 o 
  -9  13   1        8.73        8.60      5.73 o 
  -8  13   1      188.68      180.65     19.29 o 
  -7  13   1        8.46       13.38      2.85 o 
  -6  13   1     1462.60     1494.55     20.99 o 
  -5  13   1      725.47      744.05     16.31 o 
  -4  13   1      349.00      325.25      5.17 o 
  -3  13   1      226.60      206.85      5.11 o 
  -2  13   1      183.22      166.86      4.98 o 
  -1  13   1      233.99      201.20      4.72 o 
   0  13   1     1245.91     1423.68     20.02 o 
   1  13   1      155.76      155.31      5.41 o 
   2  13   1      735.05      686.13     12.64 o 
   3  13   1      568.51      538.30     10.02 o 
   4  13   1      648.50      609.70     13.23 o 
   5  13   1       94.48       94.76      5.43 o 
   6  13   1      433.77      413.91      8.81 o 
   7  13   1        7.59       14.22      3.63 o 
   8  13   1      504.63      518.25     15.49 o 
   9  13   1      232.79      229.49     18.50 o 
  10  13   1       52.39       59.25      9.54 o 
  11  13   1      126.31      148.06     26.81 o 
  12  13   1        4.43        6.86      4.56 o 
  13  13   1        4.47        8.20      5.68 o 
  14  13   1        4.48        6.76      5.38 o 
  15  13   1      148.82      147.89     21.71 o 
 -15  14   1       59.39       39.49     16.10 o 
 -14  14   1      371.49      438.89     19.73 o 
 -13  14   1      110.04      100.42     25.47 o 
 -12  14   1       25.09       32.43     10.08 o 
 -11  14   1      103.19      125.80     28.48 o 
 -10  14   1      156.65      164.74     27.50 o 
  -9  14   1      161.62      184.40     25.41 o 
  -8  14   1     1175.21     1152.29     27.59 o 
  -7  14   1     2990.97     3064.49     48.74 o 
  -6  14   1      102.37       99.23      8.25 o 
  -5  14   1      668.18      712.93     14.44 o 
  -4  14   1       89.96       79.77      6.21 o 
  -3  14   1      116.77       94.94      7.15 o 
  -2  14   1     1470.79     1482.08     20.40 o 
  -1  14   1      100.52      114.29      4.83 o 
   0  14   1       40.81       47.19      6.38 o 
   1  14   1      361.86      329.19      6.84 o 
   2  14   1       55.91       62.23      5.70 o 
   3  14   1     2158.77     2188.25     38.11 o 
   4  14   1      794.95      765.62     21.87 o 
   5  14   1       92.09       88.33     10.79 o 
   6  14   1       18.02       18.86      3.89 o 
   7  14   1     1013.43      997.69     20.03 o 
   8  14   1       50.21       52.29      9.69 o 
   9  14   1      330.80      306.74     17.59 o 
  10  14   1      121.92      136.22     21.22 o 
  11  14   1       48.51       37.75      9.12 o 
  12  14   1      161.35      174.75     19.68 o 
  13  14   1      292.03      345.83     17.71 o 
  14  14   1      187.74      148.35     39.57 o 
 -14  15   1       78.89       62.08     20.94 o 
 -13  15   1        1.36        2.87      5.10 o 
 -12  15   1      212.10      174.83     46.63 o 
 -11  15   1       24.71       41.00     11.74 o 
 -10  15   1      625.97      649.20     19.86 o 
  -9  15   1       45.49       52.49     10.55 o 
  -8  15   1     1124.17     1071.30     26.55 o 
  -7  15   1      512.90      511.88     18.20 o 
  -6  15   1      342.30      322.99     15.67 o 
  -5  15   1      119.46      118.05      9.45 o 
  -4  15   1      135.46      132.87      6.56 o 
  -3  15   1       32.42       30.77      4.55 o 
  -2  15   1      247.44      219.17      5.69 o 
  -1  15   1     1514.34     1482.35     21.15 o 
   0  15   1     1626.19     1585.34     23.17 o 
   1  15   1      277.55      265.99      7.37 o 
   2  15   1      566.89      545.47     13.25 o 
   3  15   1      292.33      276.34     16.91 o 
   4  15   1      661.34      598.49     16.59 o 
   5  15   1      538.57      482.49     14.08 o 
   6  15   1      116.94      108.68      7.97 o 
   7  15   1     1085.68     1078.03     19.65 o 
   8  15   1      832.90      832.30     24.48 o 
   9  15   1       14.11       16.55      6.29 o 
  10  15   1      115.90      114.07     23.82 o 
  11  15   1      515.07      522.86     19.26 o 
  12  15   1      120.63      102.12     30.95 o 
  13  15   1      122.03      103.51     29.86 o 
  14  15   1       99.39       79.59     32.45 o 
 -14  16   1      344.12      393.74     20.74 o 
 -13  16   1      301.49      312.34     16.22 o 
 -12  16   1      131.81      152.68     19.84 o 
 -11  16   1       13.04        8.69      4.82 o 
 -10  16   1      151.45      173.21     18.51 o 
  -9  16   1     1839.67     1867.78     53.85 o 
  -8  16   1       22.07       19.57      5.29 o 
  -7  16   1        3.16        3.98      2.19 o 
  -6  16   1     1039.27     1045.10     24.00 o 
  -5  16   1     3040.14     3160.96     90.35 o 
  -4  16   1     3282.73     3398.67     49.90 o 
  -3  16   1      984.14      973.92     18.49 o 
  -2  16   1      971.12      927.91     18.23 o 
  -1  16   1      392.02      359.88      6.99 o 
   0  16   1      148.75      151.62      4.52 o 
   1  16   1      301.22      310.90      7.80 o 
   2  16   1     1744.66     1732.70     33.37 o 
   3  16   1     1095.56     1065.12     25.57 o 
   4  16   1       15.05       13.46      2.92 o 
   5  16   1      166.56      135.25     11.57 o 
   6  16   1     1255.03     1243.54     24.98 o 
   7  16   1     4868.83     5159.76     55.98 o 
   8  16   1      894.80      912.88     25.41 o 
   9  16   1      186.66      175.01     27.04 o 
  10  16   1       15.94       15.68      6.84 o 
  11  16   1        7.14        7.39      4.01 o 
  12  16   1        3.53        9.18      4.23 o 
  13  16   1      159.16      206.78     17.29 o 
  14  16   1       22.18       23.00     11.82 o 
 -14  17   1       73.51       54.52     14.68 o 
 -13  17   1        3.51        6.20      6.73 o 
 -12  17   1       33.95       29.97      7.92 o 
 -11  17   1       53.09       55.53     17.38 o 
 -10  17   1      659.62      739.92     26.97 o 
  -9  17   1       50.94       68.37     17.77 o 
  -8  17   1       94.13       83.75     16.44 o 
  -7  17   1       23.68       24.05      5.80 o 
  -6  17   1      178.93      175.83     14.47 o 
  -5  17   1      876.11      867.56     20.20 o 
  -4  17   1       25.16       25.32      4.89 o 
  -3  17   1      486.25      460.15     11.27 o 
  -2  17   1      372.24      366.80      8.42 o 
  -1  17   1      228.69      225.83      7.85 o 
   0  17   1     1338.63     1354.30     45.29 o 
   1  17   1     1688.92     1494.25     81.85 o 
   2  17   1       21.83       17.23      3.05 o 
   3  17   1      394.06      369.38     17.82 o 
   4  17   1      822.45      850.42     29.67 o 
   5  17   1       63.41       56.37     10.16 o 
   6  17   1     1195.61     1194.16     21.14 o 
   7  17   1      412.34      448.88     16.91 o 
   8  17   1      122.90      115.58     20.54 o 
   9  17   1      405.80      446.71     19.50 o 
  10  17   1       91.53       70.98     18.12 o 
  11  17   1        9.72       14.00      6.72 o 
  12  17   1       59.11       51.70     18.00 o 
  13  17   1       64.79       42.62     21.46 o 
 -13  18   1       72.61       54.47     24.76 o 
 -12  18   1       27.62       27.58      7.79 o 
 -11  18   1       29.13       34.46     11.43 o 
 -10  18   1      659.95      695.56     28.09 o 
  -9  18   1      330.43      354.68     16.67 o 
  -8  18   1        0.14        3.81      5.11 o 
  -7  18   1        0.36       -1.06      4.76 o 
  -6  18   1        0.01        2.93      1.87 o 
  -5  18   1     1344.84     1298.47     48.32 o 
  -4  18   1      363.39      366.94     16.71 o 
  -3  18   1       31.92       37.17      6.63 o 
  -2  18   1        4.60        3.65      1.61 o 
  -1  18   1       17.77        9.90      3.05 o 
   0  18   1       56.44       45.50      7.71 o 
   1  18   1      746.26      635.17     26.50 o 
   2  18   1        3.22        4.64      2.08 o 
   3  18   1       45.50       55.75      9.78 o 
   4  18   1      272.63      281.82      9.51 o 
   5  18   1      760.86      700.58     20.30 o 
   6  18   1      635.37      627.05     15.13 o 
   7  18   1        4.26        4.37      3.98 o 
   8  18   1       97.83      109.51     20.67 o 
   9  18   1       51.98       50.70     12.56 o 
  10  18   1        8.16        9.86      5.52 o 
  11  18   1       42.14       38.59     13.94 o 
  12  18   1      252.88      316.88     19.14 o 
  13  18   1        2.60       11.82      6.57 o 
 -13  19   1        6.10       10.13      6.88 o 
 -12  19   1       71.32       51.44     21.14 o 
 -11  19   1      153.05      143.04     33.99 o 
 -10  19   1        0.96        8.41      6.17 o 
  -9  19   1       43.28       45.45     12.07 o 
  -8  19   1       85.47       82.65     23.45 o 
  -7  19   1      126.14      125.74     29.01 o 
  -6  19   1      840.82      859.51     23.12 o 
  -5  19   1      297.59      327.44     10.19 o 
  -4  19   1      335.69      309.99     15.35 o 
  -3  19   1        9.11       13.80      4.37 o 
  -2  19   1      107.53       99.12     11.75 o 
  -1  19   1      384.16      442.39     10.09 o 
   0  19   1      143.38      148.04      8.78 o 
   1  19   1      218.23      201.83      8.67 o 
   2  19   1      258.16      264.31     14.99 o 
   3  19   1        0.12       -3.09      5.83 o 
   4  19   1        3.91        1.10      2.71 o 
   5  19   1      290.50      301.53      9.31 o 
   6  19   1      350.87      387.71     11.82 o 
   7  19   1     1320.87     1250.39     58.99 o 
   8  19   1       45.14       37.54      9.78 o 
   9  19   1        1.79        7.92      4.91 o 
  10  19   1      112.83      105.08     32.44 o 
  11  19   1      149.77      140.96     40.17 o 
  12  19   1       10.02       12.27      5.94 o 
 -12  20   1       23.85       25.32     10.38 o 
 -11  20   1        4.13        5.23      4.67 o 
 -10  20   1       76.38       85.48     25.01 o 
  -9  20   1       34.16       29.85     10.63 o 
  -8  20   1        2.98        4.84      3.81 o 
  -7  20   1       34.31       36.90      8.60 o 
  -6  20   1       47.24       48.45     11.93 o 
  -5  20   1       62.02       75.10     16.66 o 
  -4  20   1        8.87       14.14      5.50 o 
  -3  20   1        1.16        4.24      3.65 o 
  -2  20   1        0.11        4.04      3.40 o 
  -1  20   1      117.91      112.05      6.40 o 
   0  20   1        2.91        3.92      2.31 o 
   1  20   1        0.21        3.76      2.59 o 
   2  20   1        7.74       13.28      4.34 o 
   3  20   1      168.64      180.40     11.45 o 
   4  20   1        8.01        7.29      4.56 o 
   5  20   1      166.76      170.24      9.82 o 
   6  20   1       11.73       10.68      5.75 o 
   7  20   1       29.86       34.82      8.24 o 
   8  20   1       39.45       53.03     13.61 o 
   9  20   1       33.03       46.63     15.35 o 
  10  20   1       27.36       33.14     12.70 o 
  11  20   1       68.63       73.83     25.25 o 
  12  20   1       38.16       51.06     15.71 o 
 -11  21   1      243.75      301.92     30.19 o 
 -10  21   1       48.14       39.33     14.37 o 
  -9  21   1        0.20        3.67      4.52 o 
  -8  21   1       56.44       62.61     15.75 o 
  -7  21   1       38.26       30.57     13.06 o 
  -6  21   1       73.76       74.57     19.66 o 
  -5  21   1      105.84      107.63      9.83 o 
  -4  21   1       78.15       80.98     10.92 o 
  -3  21   1      210.77      176.51     12.87 o 
  -2  21   1      770.36      749.43     22.84 o 
  -1  21   1       13.22       16.25      4.06 o 
   0  21   1      421.69      377.03     13.87 o 
   1  21   1      223.27      260.75      8.53 o 
   2  21   1      251.66      262.11     12.00 o 
   3  21   1      251.36      259.07     12.05 o 
   4  21   1        1.03        5.90      3.33 o 
   5  21   1        1.41        4.69      3.20 o 
   6  21   1      141.51      159.65     30.13 o 
   7  21   1      221.54      287.51     19.80 o 
   8  21   1       32.33       43.32     10.58 o 
   9  21   1      150.53      145.53     37.28 o 
  10  21   1      171.18      199.79     16.72 o 
  11  21   1       71.68       51.47     23.43 o 
 -11  22   1       40.04       40.10     19.06 o 
 -10  22   1       14.76       14.57      8.71 o 
  -9  22   1      156.07      175.12     19.50 o 
  -8  22   1       10.96       12.22      7.86 o 
  -7  22   1       86.90       91.69     22.74 o 
  -6  22   1        9.37       11.71      6.83 o 
  -5  22   1       30.45       17.99      6.23 o 
  -4  22   1      395.92      386.74     16.41 o 
  -3  22   1      859.65      869.36     20.32 o 
  -2  22   1       60.15       32.98      8.85 o 
  -1  22   1      686.02      685.20     20.09 o 
   0  22   1       68.50       40.57      8.83 o 
   1  22   1      121.36      129.93      9.69 o 
   2  22   1      271.81      262.93     11.53 o 
   3  22   1      205.23      239.88     10.42 o 
   4  22   1        6.03        5.64      3.27 o 
   5  22   1       28.69       22.90      7.09 o 
   6  22   1      170.32      191.68     19.09 o 
   7  22   1      347.74      413.09     25.07 o 
   8  22   1      252.08      289.94     23.70 o 
   9  22   1       11.77       16.39      4.70 o 
  10  22   1        0.42        8.35      5.31 o 
 -10  23   1      105.36      102.42     44.11 o 
  -9  23   1       47.14       27.91     19.56 o 
  -8  23   1        8.77       10.10      5.68 o 
  -7  23   1       88.64       88.22     14.43 o 
  -6  23   1      155.12      154.64     22.25 o 
  -5  23   1      118.48      118.87      8.15 o 
  -4  23   1        0.02        4.19      3.13 o 
  -3  23   1        0.32        3.91      2.04 o 
  -2  23   1       10.92       16.26      4.97 o 
  -1  23   1       21.96       49.55     10.98 o 
   0  23   1      536.00      560.14     16.71 o 
   1  23   1      132.78      147.11     19.15 o 
   2  23   1      189.29      158.75     15.65 o 
   3  23   1        4.66        5.04      2.73 o 
   4  23   1      451.59      494.16     16.37 o 
   5  23   1      164.55      151.98     31.39 o 
   6  23   1      285.20      344.86     18.20 o 
   7  23   1       61.05       61.10     25.09 o 
   8  23   1       28.13       21.16      8.43 o 
   9  23   1        3.24       10.91      4.42 o 
  10  23   1       14.26       20.18      9.52 o 
  -9  24   1      466.75      554.07     37.08 o 
  -8  24   1      161.54      141.33     34.02 o 
  -7  24   1      207.59      228.00     19.11 o 
  -6  24   1        0.91        1.96      3.55 o 
  -5  24   1      225.27      206.92     19.18 o 
  -4  24   1      220.66      238.17     24.27 o 
  -3  24   1      469.29      513.58     18.93 o 
  -2  24   1      101.42      116.40     28.63 o 
  -1  24   1      111.15      119.16     40.13 o 
   0  24   1       45.85       35.83     12.12 o 
   1  24   1      399.45      423.02     23.63 o 
   2  24   1      571.05      586.33     14.98 o 
   3  24   1      466.09      520.87     21.26 o 
   4  24   1      113.67       89.41     17.89 o 
   5  24   1       93.33       96.03     26.92 o 
   6  24   1       40.53       37.78     16.01 o 
   7  24   1      172.05      206.63     24.21 o 
   8  24   1      111.06       77.89     25.55 o 
   9  24   1      342.92      360.55     18.92 o 
  -8  25   1        0.28        3.45      9.40 o 
  -7  25   1       36.78       29.36     17.85 o 
  -6  25   1       99.29      120.41     52.67 o 
  -5  25   1        2.07        7.77      7.29 o 
  -4  25   1      313.93      347.95     31.47 o 
  -3  25   1       31.96       30.29     11.77 o 
  -2  25   1       98.33       88.36     33.72 o 
  -1  25   1       98.32      108.17     11.73 o 
   0  25   1      122.48      113.67     16.38 o 
   1  25   1      135.54      155.39     28.82 o 
   2  25   1      161.00      168.46     16.72 o 
   3  25   1        0.21        5.29      2.82 o 
   4  25   1       44.32       46.28     18.05 o 
   5  25   1       23.08       18.23      7.41 o 
   6  25   1      154.21      178.00     14.87 o 
   7  25   1       18.31       10.53      5.14 o 
   8  25   1        0.33        5.38      4.55 o 
  -7  26   1      108.43      110.91     82.51 o 
  -6  26   1       39.01       41.74     18.23 o 
  -5  26   1      143.11       99.97     75.60 o 
  -4  26   1      519.47      585.64     34.92 o 
  -3  26   1      193.52      163.16     16.25 o 
  -2  26   1      147.93      215.94     38.86 o 
  -1  26   1       22.29       22.06      9.88 o 
   0  26   1        6.53        5.80      4.51 o 
   1  26   1      148.48      155.55     18.18 o 
   2  26   1       44.77       35.83     11.45 o 
   3  26   1       70.35       62.85     19.21 o 
   4  26   1        4.48        0.79      5.46 o 
   5  26   1       15.16       13.78      6.15 o 
   6  26   1        9.26        8.37      6.71 o 
   7  26   1       56.23       40.85     28.16 o 
  -5  27   1       44.04       48.93     37.61 o 
  -4  27   1        9.36        9.88     10.07 o 
  -3  27   1       20.62       17.01      9.35 o 
  -2  27   1       45.44       34.99     20.21 o 
  -1  27   1      166.24      146.31     44.96 o 
   0  27   1      138.86       93.28     42.13 o 
   1  27   1       69.98       72.18     32.54 o 
   2  27   1        4.86        5.20      5.29 o 
   3  27   1       57.96       51.46     22.15 o 
   4  27   1      285.81      358.09     25.78 o 
   5  27   1      285.53      296.15     30.22 o 
  -3  28   1      126.00       73.68     71.38 o 
  -2  28   1       21.63       20.24     15.35 o 
  -1  28   1        0.07        7.09      4.58 o 
   0  28   1        0.00        4.85      4.67 o 
   1  28   1      215.85      238.29     18.85 o 
   2  28   1      223.07      241.52     17.32 o 
   3  28   1       84.54       59.77     35.88 o 
 -17   0   2      333.01      444.89     41.74 o 
 -16   0   2      306.97      346.74     33.77 o 
 -15   0   2      236.51      152.84    139.60 o 
 -14   0   2       11.57       18.42      9.69 o 
 -13   0   2      658.30      622.18     24.21 o 
 -12   0   2       19.19       19.39      6.23 o 
 -11   0   2       38.95       29.55      8.68 o 
 -10   0   2      259.74      248.25      8.74 o 
  -9   0   2      370.63      322.99     14.03 o 
  -8   0   2        0.14        2.27      4.74 o 
  -7   0   2     3149.44     3036.99     49.66 o 
  -6   0   2     8136.67     8799.06    192.93 o 
  -5   0   2      609.47      739.12     16.54 o 
  -4   0   2    53152.27    58054.86    857.18 o 
  -3   0   2    10672.18     9782.88    226.14 o 
  -2   0   2    51975.71    63168.52    281.67 o 
  -1   0   2    17220.99    18884.91    205.41 o 
   0   0   2      811.16      732.06     22.31 o 
   1   0   2     6114.38     6339.03    121.20 o 
   2   0   2    12740.86    14674.33    156.51 o 
   3   0   2      848.83      797.58      9.92 o 
   4   0   2     3771.36     4145.36     44.71 o 
   5   0   2     4920.26     4460.83     46.43 o 
   6   0   2      275.43      289.34      9.12 o 
   7   0   2     1244.78     1172.58     21.19 o 
   8   0   2      995.35     1070.82     36.23 o 
   9   0   2     3568.50     3524.64     50.56 o 
  10   0   2     2887.12     2965.68     53.73 o 
  11   0   2     1694.28     1756.67     39.18 o 
  12   0   2      108.06      109.66     19.77 o 
  13   0   2      636.17      594.02     19.20 o 
  14   0   2      230.72      264.94     24.30 o 
  15   0   2      341.58      371.12     26.99 o 
  16   0   2       21.77       22.07     15.86 o 
 -17   1   2        2.00        9.79      9.18 o 
 -16   1   2       14.44        8.24      7.70 o 
 -15   1   2       39.49       53.64     20.79 o 
 -14   1   2      528.54      552.27     32.19 o 
 -13   1   2      190.82      166.83     10.94 o 
 -12   1   2      552.50      547.47     20.79 o 
 -11   1   2       83.52       90.17      9.69 o 
 -10   1   2       72.82       75.58      8.96 o 
  -9   1   2      322.90      302.90      9.30 o 
  -8   1   2     1169.37     1099.86     11.78 o 
  -7   1   2      413.28      414.04     17.02 o 
  -6   1   2      268.37      260.12      5.50 o 
  -5   1   2      774.53      733.85      9.19 o 
  -4   1   2      330.54      353.36      5.45 o 
  -3   1   2    84877.45    94646.73    405.44 o 
  -2   1   2     4181.98     3550.86     27.00 o 
  -1   1   2     1796.16     1611.11     15.25 o 
   0   1   2     5065.94     5186.95     31.92 o 
   1   1   2      809.80      904.21      9.91 o 
   2   1   2      243.19      281.32      3.75 o 
   3   1   2     2068.06     1785.86     12.95 o 
   4   1   2      248.10      236.85      3.73 o 
   5   1   2      233.94      229.90      4.23 o 
   6   1   2      570.80      586.72      9.38 o 
   7   1   2     2306.13     2317.65     36.63 o 
   8   1   2     2216.52     2244.42     31.19 o 
   9   1   2      639.60      576.92     12.34 o 
  10   1   2      503.71      476.39     11.59 o 
  11   1   2      116.73      112.83     12.64 o 
  12   1   2      891.22      898.08     19.25 o 
  13   1   2      226.85      252.71     11.82 o 
  14   1   2       77.02       65.90     17.90 o 
  15   1   2      175.37      165.97     30.72 o 
  16   1   2        5.34        3.69      4.75 o 
 -17   2   2       10.12       17.01     10.68 o 
 -16   2   2      539.82      572.90     33.24 o 
 -15   2   2        2.50        8.57     11.21 o 
 -14   2   2       46.89       44.64     13.57 o 
 -13   2   2       79.09      115.66     23.06 o 
 -12   2   2      175.89      162.15      9.15 o 
 -11   2   2     1850.10     1910.59     49.22 o 
 -10   2   2      864.80      833.14     34.14 o 
  -9   2   2      355.22      380.40     10.69 o 
  -8   2   2     1275.14     1148.01     26.84 o 
  -7   2   2      811.05      861.69     14.94 o 
  -6   2   2     3079.64     3117.45    115.70 o 
  -5   2   2      587.25      553.58      8.76 o 
  -4   2   2     2841.28     2560.40     24.36 o 
  -3   2   2     4924.49     4641.12     51.77 o 
  -2   2   2     1341.08     1155.12     10.80 o 
  -1   2   2     4556.73     4865.17    139.57 o 
   0   2   2    15915.00    17410.46    106.82 o 
   1   2   2     2919.24     2855.96     72.78 o 
   2   2   2     4585.14     4620.50     31.19 o 
   3   2   2     2803.48     2885.23     14.52 o 
   4   2   2      755.11      599.62      6.73 o 
   5   2   2     3438.91     3400.26     22.71 o 
   6   2   2       93.12       75.44      4.35 o 
   7   2   2       18.92       17.37      2.93 o 
   8   2   2       26.41       28.24      3.53 o 
   9   2   2      521.30      510.98      9.19 o 
  10   2   2      931.33      887.44     17.84 o 
  11   2   2       16.03       16.99      3.64 o 
  12   2   2     2217.37     2315.48     35.62 o 
  13   2   2      131.71      123.55     23.76 o 
  14   2   2      231.69      233.27     16.22 o 
  15   2   2       56.99       58.82     18.22 o 
  16   2   2       40.98       35.25     14.17 o 
 -17   3   2      148.22      126.85     62.03 o 
 -16   3   2        4.89        7.93      7.89 o 
 -15   3   2      140.41      160.03     45.75 o 
 -14   3   2      157.19      153.27     11.84 o 
 -13   3   2       30.60       41.28     10.75 o 
 -12   3   2      406.70      450.64     16.92 o 
 -11   3   2     1084.07      973.53     24.32 o 
 -10   3   2     2452.17     2495.75     52.05 o 
  -9   3   2     1016.20      932.68     27.27 o 
  -8   3   2       32.59       36.40      3.43 o 
  -7   3   2     1830.74     1937.58     20.44 o 
  -6   3   2      222.01      289.58      6.63 o 
  -5   3   2      978.16      982.26     10.88 o 
  -4   3   2     1576.21     1736.14     16.83 o 
  -3   3   2        2.30        3.55      1.98 o 
  -2   3   2      416.58      454.75      6.22 o 
  -1   3   2     1125.71     1048.16     12.39 o 
   0   3   2     1450.19     1490.56     14.52 o 
   1   3   2    11603.75    12850.51    191.38 o 
   2   3   2    34499.92    36926.74    944.27 o 
   3   3   2     2450.69     2558.34     14.71 o 
   4   3   2     1326.45     1061.13     10.13 o 
   5   3   2      809.83      684.01      8.15 o 
   6   3   2     1580.14     1687.58     17.25 o 
   7   3   2      689.50      593.90     11.12 o 
   8   3   2       70.59       58.40      5.89 o 
   9   3   2       35.19       34.14      5.08 o 
  10   3   2      637.32      593.29     13.38 o 
  11   3   2      149.01      157.33     11.87 o 
  12   3   2      181.80      145.77     17.53 o 
  13   3   2     1703.46     1882.42     30.26 o 
  14   3   2      275.30      276.31     12.43 o 
  15   3   2       27.27       26.22      7.72 o 
  16   3   2        2.08        7.10      5.32 o 
 -17   4   2        0.69        6.31      6.95 o 
 -16   4   2       48.98       54.46     25.79 o 
 -15   4   2        0.20        5.70      5.42 o 
 -14   4   2       36.09       37.85      9.31 o 
 -13   4   2       35.39       54.08     15.94 o 
 -12   4   2      295.57      259.31     12.06 o 
 -11   4   2      312.57      254.98     18.72 o 
 -10   4   2       86.25       91.93      4.95 o 
  -9   4   2      504.23      506.03     13.66 o 
  -8   4   2      618.70      566.57     11.40 o 
  -7   4   2      542.69      497.17      9.58 o 
  -6   4   2        0.16        5.18      1.30 o 
  -5   4   2     3924.02     4318.27     30.27 o 
  -4   4   2       69.53       95.83      3.03 o 
  -3   4   2      475.64      474.56      9.22 o 
  -2   4   2     3844.74     3758.67     26.93 o 
  -1   4   2     4271.08     4293.63     56.86 o 
   0   4   2      280.30      259.30      4.53 o 
   1   4   2     2381.96     2550.56     17.81 o 
   2   4   2     2036.71     1905.29     15.71 o 
   3   4   2       75.05      105.51      2.52 o 
   4   4   2     2862.77     2970.49     28.97 o 
   5   4   2       86.87       65.47      3.62 o 
   6   4   2     2074.18     2444.01     28.30 o 
   7   4   2       20.72       14.77      2.38 o 
   8   4   2      404.76      395.40     12.53 o 
   9   4   2        1.51        4.90      1.95 o 
  10   4   2      202.05      196.08      6.43 o 
  11   4   2      373.34      360.69      9.59 o 
  12   4   2        0.02        6.54      4.20 o 
  13   4   2       12.62       11.94      4.02 o 
  14   4   2      328.07      361.63     19.44 o 
  15   4   2      243.92      225.68     33.95 o 
  16   4   2       50.55       50.35     18.11 o 
 -17   5   2       69.86       58.81     37.06 o 
 -16   5   2       32.87       33.19     15.28 o 
 -15   5   2      142.76      135.26     12.91 o 
 -14   5   2       29.20       30.08     10.49 o 
 -13   5   2       16.50       17.38      5.50 o 
 -12   5   2        4.14        9.89      5.19 o 
 -11   5   2       11.82       13.02      3.57 o 
 -10   5   2       24.81       34.33      3.81 o 
  -9   5   2      402.35      420.39      7.16 o 
  -8   5   2      818.08      792.60     16.83 o 
  -7   5   2       14.31       16.92      2.25 o 
  -6   5   2     1702.81     1769.77     29.10 o 
  -5   5   2        8.94        5.00      1.39 o 
  -4   5   2     6290.90     6310.62     61.75 o 
  -3   5   2       78.56       79.31      3.81 o 
  -2   5   2     1156.73     1091.10     10.74 o 
  -1   5   2     3727.56     3973.43     36.47 o 
   0   5   2       58.98       69.40      3.03 o 
   1   5   2     2440.49     2694.12     16.71 o 
   2   5   2    12298.37    13028.98    160.26 o 
   3   5   2      617.04      664.82      7.63 o 
   4   5   2     1807.26     1920.07     24.28 o 
   5   5   2     2267.24     2642.24     28.09 o 
   6   5   2     1548.18     1578.62     21.85 o 
   7   5   2      374.68      306.68      7.54 o 
   8   5   2      369.50      313.39      6.15 o 
   9   5   2        1.85        6.67      1.65 o 
  10   5   2      475.67      460.36      9.17 o 
  11   5   2      241.19      204.64     13.61 o 
  12   5   2      164.90      168.72     20.57 o 
  13   5   2       65.88       55.44     15.45 o 
  14   5   2       62.29       54.34     16.40 o 
  15   5   2       26.00       26.66     12.86 o 
  16   5   2      155.20      140.57     19.50 o 
 -17   6   2        3.54       12.29      8.01 o 
 -16   6   2       95.04       83.17     47.88 o 
 -15   6   2       10.67       11.20      4.86 o 
 -14   6   2        0.18        4.69      4.88 o 
 -13   6   2       40.20       34.43      7.93 o 
 -12   6   2        1.74        2.32      3.95 o 
 -11   6   2        1.84        3.78      4.44 o 
 -10   6   2     1500.56     1506.18     73.89 o 
  -9   6   2      399.80      408.23     15.15 o 
  -8   6   2      573.79      546.62     11.72 o 
  -7   6   2        1.45        3.37      1.59 o 
  -6   6   2       49.54       47.23      4.45 o 
  -5   6   2     3538.13     3616.90     26.35 o 
  -4   6   2      815.72      965.52     11.07 o 
  -3   6   2      237.57      232.92      5.13 o 
  -2   6   2     2495.54     2230.94     17.01 o 
  -1   6   2        5.48       12.35      1.74 o 
   0   6   2      512.38      456.55      7.01 o 
   1   6   2      372.93      332.79      6.11 o 
   2   6   2        8.47       13.99      1.43 o 
   3   6   2      230.56      224.38      3.51 o 
   4   6   2      523.30      444.37      9.37 o 
   5   6   2       14.62       26.72      2.84 o 
   6   6   2     4299.95     4496.71     54.32 o 
   7   6   2      101.80       89.63      5.15 o 
   8   6   2       21.51       30.01      3.67 o 
   9   6   2      300.39      298.76      6.39 o 
  10   6   2     1200.60     1266.35     23.15 o 
  11   6   2       99.20      101.03     14.40 o 
  12   6   2        2.05        6.24      4.00 o 
  13   6   2      223.32      235.32     14.18 o 
  14   6   2       96.14       76.17     22.24 o 
  15   6   2       28.22       42.41     14.86 o 
  16   6   2       78.16       67.05     24.89 o 
 -17   7   2        1.04        6.24      6.55 o 
 -16   7   2      174.03      179.36     68.12 o 
 -15   7   2      170.72      168.96     15.22 o 
 -14   7   2       20.59       26.76      7.71 o 
 -13   7   2      262.44      293.12     15.66 o 
 -12   7   2        3.67        6.02      4.38 o 
 -11   7   2        0.37        4.97      4.82 o 
 -10   7   2      447.09      434.24     16.33 o 
  -9   7   2      537.83      559.41     17.90 o 
  -8   7   2        4.69        9.70      2.80 o 
  -7   7   2     2646.80     2744.82     36.06 o 
  -6   7   2        2.10        3.53      1.65 o 
  -5   7   2     7934.47     8772.29    167.66 o 
  -4   7   2     2486.71     2504.19     28.36 o 
  -3   7   2     1534.54     1372.83     12.16 o 
  -2   7   2        6.05        4.29      1.06 o 
  -1   7   2      456.19      377.95      5.70 o 
   0   7   2     1311.15     1167.71     12.66 o 
   1   7   2     1265.66     1497.13     20.55 o 
   2   7   2      841.22      641.42      7.78 o 
   3   7   2      537.65      512.89      6.98 o 
   4   7   2       20.95       27.99      3.67 o 
   5   7   2     1978.83     2007.79     34.12 o 
   6   7   2      959.09      885.85     10.88 o 
   7   7   2     1218.33     1308.12     15.04 o 
   8   7   2     1746.16     1716.74     24.17 o 
   9   7   2      321.90      342.15      6.86 o 
  10   7   2        3.28        5.57      2.32 o 
  11   7   2      196.95      183.25     12.15 o 
  12   7   2      268.72      232.58     11.31 o 
  13   7   2       90.41      100.47     20.58 o 
  14   7   2      156.10      180.86     17.80 o 
  15   7   2        2.86       11.57      6.68 o 
  16   7   2       18.65       10.42      8.03 o 
 -16   8   2      107.69       96.96     34.37 o 
 -15   8   2        9.73        8.52      4.87 o 
 -14   8   2      264.10      274.88     14.68 o 
 -13   8   2      178.35      161.19     38.82 o 
 -12   8   2     1524.95     1569.02     42.60 o 
 -11   8   2      273.79      240.94     28.01 o 
 -10   8   2       11.62       13.32      6.19 o 
  -9   8   2      319.63      287.23     13.95 o 
  -8   8   2      266.66      277.74     17.45 o 
  -7   8   2      489.50      453.49     10.29 o 
  -6   8   2      830.14      790.68     14.94 o 
  -5   8   2      605.67      673.16     12.48 o 
  -4   8   2      374.94      317.36      7.25 o 
  -3   8   2        4.43        5.22      1.16 o 
  -2   8   2      729.61      635.64      7.54 o 
  -1   8   2     2639.02     2700.16     18.64 o 
   0   8   2    11404.28    12480.25    163.84 o 
   1   8   2      975.27      936.53     12.59 o 
   2   8   2     1238.07     1098.43     13.34 o 
   3   8   2      174.20      225.47      4.80 o 
   4   8   2     4190.45     4122.41     44.47 o 
   5   8   2      486.93      478.09      8.84 o 
   6   8   2      776.63      708.51     11.51 o 
   7   8   2        1.25        3.55      1.68 o 
   8   8   2       75.80       77.18      4.93 o 
   9   8   2      551.26      547.66     15.42 o 
  10   8   2      688.14      652.61     15.85 o 
  11   8   2      368.57      355.35     14.16 o 
  12   8   2     1496.49     1497.25     34.91 o 
  13   8   2        1.39        9.66      4.78 o 
  14   8   2       35.01       33.92      9.88 o 
  15   8   2       19.25       12.16      7.30 o 
  16   8   2       92.54       72.03     34.24 o 
 -16   9   2       10.90        9.61      7.52 o 
 -15   9   2      340.91      313.82     17.81 o 
 -14   9   2       73.84       61.18     18.64 o 
 -13   9   2      208.42      189.03     37.63 o 
 -12   9   2      165.79      149.64     28.61 o 
 -11   9   2       53.03       61.37     13.81 o 
 -10   9   2     1188.93     1301.65     33.52 o 
  -9   9   2      448.17      377.89     13.18 o 
  -8   9   2      125.41      137.49     14.77 o 
  -7   9   2        0.06        2.09      1.02 o 
  -6   9   2      232.75      232.87      5.39 o 
  -5   9   2      276.10      268.61      7.33 o 
  -4   9   2      136.13      146.26      4.81 o 
  -3   9   2      549.66      459.45      7.84 o 
  -2   9   2       11.63       17.52      2.19 o 
  -1   9   2     4778.89     5120.79     40.98 o 
   0   9   2      230.63      273.48      4.41 o 
   1   9   2        1.51        0.90      0.98 o 
   2   9   2      232.08      244.81      5.62 o 
   3   9   2     1149.49     1242.76     25.36 o 
   4   9   2      616.21      666.99     10.41 o 
   5   9   2       92.43      120.84      5.73 o 
   6   9   2       32.64       34.64      3.93 o 
   7   9   2       22.57       18.07      2.74 o 
   8   9   2      429.86      431.32      7.13 o 
   9   9   2     2641.29     2470.41     43.18 o 
  10   9   2      773.63      766.97     17.43 o 
  11   9   2      132.09       96.47     15.69 o 
  12   9   2       28.33       32.14      8.66 o 
  13   9   2      826.90      901.34     22.79 o 
  14   9   2       81.48       74.42     20.05 o 
  15   9   2      112.41      122.40     15.87 o 
 -16  10   2      275.64      329.63     19.27 o 
 -15  10   2       34.11       25.79     11.29 o 
 -14  10   2       36.36       40.97     14.28 o 
 -13  10   2      607.76      628.76     30.20 o 
 -12  10   2      235.12      243.59     16.28 o 
 -11  10   2       24.11       25.62      6.50 o 
 -10  10   2       11.03       14.46      4.22 o 
  -9  10   2      378.13      324.57     13.81 o 
  -8  10   2      859.67      834.71     38.46 o 
  -7  10   2      160.44      155.07      4.83 o 
  -6  10   2      536.70      471.16     12.44 o 
  -5  10   2        0.61        3.37      2.13 o 
  -4  10   2     2241.91     2306.50     15.69 o 
  -3  10   2       27.58       32.85      4.03 o 
  -2  10   2      351.31      369.81      7.79 o 
  -1  10   2       41.31       69.24      3.56 o 
   0  10   2      884.33      955.27     14.81 o 
   1  10   2     4988.63     5266.54     86.26 o 
   2  10   2       14.40       23.02      3.20 o 
   3  10   2     3776.28     3931.37     55.49 o 
   4  10   2      824.06      787.32     11.35 o 
   5  10   2     1170.24     1113.41     13.01 o 
   6  10   2     1180.13     1185.34     22.12 o 
   7  10   2        0.38        2.71      1.63 o 
   8  10   2      388.57      383.34      6.24 o 
   9  10   2       75.51       68.22      6.51 o 
  10  10   2       53.04       60.63     11.88 o 
  11  10   2        9.65       18.95      4.90 o 
  12  10   2      212.51      206.81     19.17 o 
  13  10   2        0.20        5.70      4.44 o 
  14  10   2       12.12        9.08      5.72 o 
  15  10   2      113.05       86.48     30.77 o 
 -16  11   2        1.39        2.67      5.92 o 
 -15  11   2        6.42       13.39      8.49 o 
 -14  11   2       28.28       39.21     10.92 o 
 -13  11   2       13.31       19.03      8.01 o 
 -12  11   2       15.22       27.72      9.57 o 
 -11  11   2       11.94       18.89      6.28 o 
 -10  11   2        1.92        9.32      4.84 o 
  -9  11   2      236.54      209.48     19.07 o 
  -8  11   2       57.69       64.10     10.15 o 
  -7  11   2        9.92       10.50      2.40 o 
  -6  11   2      445.14      469.14     11.42 o 
  -5  11   2      364.83      360.67      8.62 o 
  -4  11   2      100.24       83.93      5.42 o 
  -3  11   2     4927.11     5144.69     70.18 o 
  -2  11   2      190.28      201.73      6.40 o 
  -1  11   2      870.88      921.42     15.26 o 
   0  11   2     1104.85     1149.85     16.87 o 
   1  11   2      249.47      236.20      5.57 o 
   2  11   2      240.39      265.13      7.05 o 
   3  11   2        5.07        2.51      1.17 o 
   4  11   2      726.18      696.16     20.51 o 
   5  11   2       10.75       11.91      1.94 o 
   6  11   2      156.79      140.58      7.09 o 
   7  11   2      136.98      158.73      7.29 o 
   8  11   2       90.56       76.73      4.55 o 
   9  11   2      468.52      447.16     10.79 o 
  10  11   2        3.71        5.94      4.00 o 
  11  11   2      360.79      344.63     15.95 o 
  12  11   2       59.97       42.47     11.87 o 
  13  11   2       87.07       73.19     18.48 o 
  14  11   2        0.02        2.49      3.12 o 
  15  11   2       48.22       41.74     11.87 o 
 -15  12   2        2.14        3.01      5.54 o 
 -14  12   2      154.19      159.03     23.27 o 
 -13  12   2       77.92       94.67     25.52 o 
 -12  12   2       97.99       94.52     21.24 o 
 -11  12   2      269.12      319.86     15.58 o 
 -10  12   2       12.00        9.94      4.53 o 
  -9  12   2       85.56       88.26     18.28 o 
  -8  12   2       39.00       40.03      8.05 o 
  -7  12   2      671.04      676.69     18.29 o 
  -6  12   2      233.46      241.80      5.56 o 
  -5  12   2      438.02      400.13      9.86 o 
  -4  12   2      765.12      800.02     13.38 o 
  -3  12   2     1182.94     1121.52     13.48 o 
  -2  12   2      238.58      215.75      4.92 o 
  -1  12   2     1098.95     1082.59     14.75 o 
   0  12   2       24.77       26.99      3.37 o 
   1  12   2        7.08       15.53      2.69 o 
   2  12   2      190.86      207.91      4.76 o 
   3  12   2      941.94      907.62      9.33 o 
   4  12   2      182.16      175.14      2.99 o 
   5  12   2      915.34      844.64     18.78 o 
   6  12   2       28.96       36.70      5.01 o 
   7  12   2      316.25      292.90      9.27 o 
   8  12   2      900.76      887.48     18.23 o 
   9  12   2     1184.75     1123.23     26.59 o 
  10  12   2       14.82       12.69      5.48 o 
  11  12   2      365.46      347.32     16.56 o 
  12  12   2        0.01        6.57      4.57 o 
  13  12   2       32.01       30.73     10.16 o 
  14  12   2       96.07       82.78     27.14 o 
  15  12   2       17.58       26.45      9.39 o 
 -15  13   2       10.21       16.05      8.71 o 
 -14  13   2       15.20       15.04      7.25 o 
 -13  13   2       13.28       22.66      8.82 o 
 -12  13   2      262.34      234.13     20.37 o 
 -11  13   2       22.56       26.29      6.13 o 
 -10  13   2       76.15       63.87     13.80 o 
  -9  13   2      217.86      230.05     41.93 o 
  -8  13   2      368.03      348.28     16.63 o 
  -7  13   2      955.85      944.34     16.32 o 
  -6  13   2      540.30      524.72      8.57 o 
  -5  13   2      131.65      116.29      6.77 o 
  -4  13   2      538.29      533.68     14.85 o 
  -3  13   2     1430.50     1460.45     21.05 o 
  -2  13   2      128.88      132.47      6.42 o 
  -1  13   2      252.48      234.29      7.61 o 
   0  13   2      565.09      591.74     10.52 o 
   1  13   2      444.07      418.66      8.24 o 
   2  13   2       56.67       41.46      5.04 o 
   3  13   2      502.40      432.70      8.65 o 
   4  13   2     1186.06     1073.62     32.32 o 
   5  13   2      115.48       96.80      6.17 o 
   6  13   2        8.77        9.05      1.90 o 
   7  13   2      852.14      816.93     34.77 o 
   8  13   2      119.65      107.40      8.48 o 
   9  13   2        8.36       16.12      6.63 o 
  10  13   2      159.44      183.59     16.54 o 
  11  13   2       20.54       28.45      8.88 o 
  12  13   2        7.60       13.36      6.59 o 
  13  13   2      107.38       96.90     28.39 o 
  14  13   2       37.07       38.04     16.52 o 
 -15  14   2       77.85       44.21     20.17 o 
 -14  14   2       24.14       32.83     13.17 o 
 -13  14   2      326.48      335.88     17.95 o 
 -12  14   2       84.83       69.09     20.27 o 
 -11  14   2      159.03      146.73     30.78 o 
 -10  14   2       74.68       76.61     20.55 o 
  -9  14   2       13.61       18.34      5.76 o 
  -8  14   2       49.25       49.92      4.48 o 
  -7  14   2      253.04      221.99      5.69 o 
  -6  14   2        9.94        8.99      2.28 o 
  -5  14   2       87.23       79.99      5.39 o 
  -4  14   2      303.47      299.59      7.62 o 
  -3  14   2       46.26       54.49      8.96 o 
  -2  14   2     1507.09     1561.39     26.09 o 
  -1  14   2      104.82       88.56      4.87 o 
   0  14   2      139.81      118.69      4.83 o 
   1  14   2        5.47        8.87      2.07 o 
   2  14   2      244.39      184.74      5.20 o 
   3  14   2      475.03      507.19     10.55 o 
   4  14   2      189.07      170.65      6.34 o 
   5  14   2       28.96       43.27      5.82 o 
   6  14   2       55.35       58.36      7.11 o 
   7  14   2      404.29      381.03      8.99 o 
   8  14   2      104.37       90.05     18.12 o 
   9  14   2      714.20      763.06     26.81 o 
  10  14   2       30.04       32.10      9.49 o 
  11  14   2       36.83       39.42     11.27 o 
  12  14   2        4.44       10.28      5.58 o 
  13  14   2       19.22       28.15      9.29 o 
  14  14   2       21.35       17.07      5.70 o 
 -14  15   2        5.09        6.83      4.72 o 
 -13  15   2        7.27       12.36      6.26 o 
 -12  15   2      192.80      172.44     27.76 o 
 -11  15   2        0.04        3.00      7.32 o 
 -10  15   2       56.25       50.96     10.42 o 
  -9  15   2      545.00      627.56     27.00 o 
  -8  15   2       23.01       31.92      9.94 o 
  -7  15   2      603.27      553.62     11.40 o 
  -6  15   2      333.36      304.57      8.05 o 
  -5  15   2      153.28      156.86      5.92 o 
  -4  15   2       78.65       75.77      5.91 o 
  -3  15   2        1.66        5.12      2.67 o 
  -2  15   2      106.99      115.39      5.43 o 
  -1  15   2       53.54       57.43      5.12 o 
   0  15   2       65.40       61.49      4.20 o 
   1  15   2        0.93        3.29      1.60 o 
   2  15   2      500.51      512.40      9.45 o 
   3  15   2      241.52      206.12      6.76 o 
   4  15   2      630.34      596.99     11.55 o 
   5  15   2     1433.06     1402.85     30.37 o 
   6  15   2        0.30        8.92      3.82 o 
   7  15   2       45.97       53.80      9.67 o 
   8  15   2       44.28       43.30      8.61 o 
   9  15   2       73.47       79.20     16.73 o 
  10  15   2       34.80       31.62      9.42 o 
  11  15   2       75.34       75.22     16.36 o 
  12  15   2        5.07       10.72      4.86 o 
  13  15   2       34.77       35.03     11.66 o 
  14  15   2       13.42       16.03      8.40 o 
 -14  16   2       18.74       22.55      8.86 o 
 -13  16   2        0.36        3.85      4.05 o 
 -12  16   2        9.47       12.03      5.10 o 
 -11  16   2       92.25       95.40     25.19 o 
 -10  16   2      611.91      632.67     24.99 o 
  -9  16   2       70.00       69.90     20.30 o 
  -8  16   2      755.97      774.82     23.19 o 
  -7  16   2      473.57      462.39      9.66 o 
  -6  16   2       11.78       14.24      3.78 o 
  -5  16   2        2.52        4.81      2.16 o 
  -4  16   2        0.03        3.58      1.95 o 
  -3  16   2       10.15       13.04      3.47 o 
  -2  16   2       34.82       38.06      6.86 o 
  -1  16   2       15.00        7.53      2.07 o 
   0  16   2      182.75      183.87      5.24 o 
   1  16   2      857.66      829.47     18.14 o 
   2  16   2      508.78      478.59     10.08 o 
   3  16   2     1532.28     1521.26     23.95 o 
   4  16   2     3454.08     3158.22     84.56 o 
   5  16   2      211.58      174.40     10.81 o 
   6  16   2        0.28        3.75      3.55 o 
   7  16   2      238.00      237.99     10.84 o 
   8  16   2       46.38       38.77      8.50 o 
   9  16   2        9.75       15.00      4.41 o 
  10  16   2       40.32       28.93      7.29 o 
  11  16   2        0.34       10.63      3.84 o 
  12  16   2       38.24       38.63     10.82 o 
  13  16   2       42.79       37.48     15.90 o 
 -14  17   2       93.14       85.06     28.14 o 
 -13  17   2       92.16       93.60     26.82 o 
 -12  17   2       30.11       37.53     11.63 o 
 -11  17   2      132.48      121.06     26.69 o 
 -10  17   2        0.10        5.43      4.47 o 
  -9  17   2      977.47     1049.14     24.23 o 
  -8  17   2      553.81      524.05     20.38 o 
  -7  17   2      499.42      482.30     13.45 o 
  -6  17   2       16.11       18.83      4.71 o 
  -5  17   2      184.75      169.85      8.51 o 
  -4  17   2      244.91      216.87      8.37 o 
  -3  17   2     1365.41     1384.43     27.98 o 
  -2  17   2      212.63      191.65     14.06 o 
  -1  17   2       62.62       54.73      7.15 o 
   0  17   2      113.44      100.24      6.37 o 
   1  17   2      526.34      511.30     11.03 o 
   2  17   2     1001.97      952.69     29.65 o 
   3  17   2     1545.91     1430.19     44.16 o 
   4  17   2      334.31      296.52     13.95 o 
   5  17   2      297.83      289.19     11.56 o 
   6  17   2        1.07        5.61      2.10 o 
   7  17   2       16.41       11.66      3.39 o 
   8  17   2      318.84      320.54     20.95 o 
   9  17   2        6.23        4.63      4.65 o 
  10  17   2       77.59       82.93     26.61 o 
  11  17   2       28.79       28.05      8.36 o 
  12  17   2      244.20      220.99     18.37 o 
  13  17   2        2.76        9.04      5.69 o 
 -13  18   2       99.43       67.13     27.62 o 
 -12  18   2       24.14       27.12      9.23 o 
 -11  18   2       10.85       29.92     10.71 o 
 -10  18   2      706.34      792.01     33.92 o 
  -9  18   2        3.36        9.68      4.98 o 
  -8  18   2        0.44       -2.90      8.89 o 
  -7  18   2      122.28      107.60     21.29 o 
  -6  18   2      864.24      812.49     20.59 o 
  -5  18   2     1902.43     1954.60     32.53 o 
  -4  18   2      172.05      174.23     10.09 o 
  -3  18   2       28.43       29.31      6.80 o 
  -2  18   2       46.66       39.90      9.20 o 
  -1  18   2      505.96      452.50     15.75 o 
   0  18   2      567.98      502.76     17.88 o 
   1  18   2      505.59      437.15      9.35 o 
   2  18   2       38.37       41.01      7.06 o 
   3  18   2       28.70       31.79      7.54 o 
   4  18   2     1612.79     1611.66     29.93 o 
   5  18   2        4.03        8.00      2.61 o 
   6  18   2      875.50      844.52     20.08 o 
   7  18   2      120.62      120.97     10.67 o 
   8  18   2       11.92       25.22      5.57 o 
   9  18   2       46.53       38.85     12.01 o 
  10  18   2       56.64       60.02     20.98 o 
  11  18   2        0.16        0.74      7.51 o 
  12  18   2       42.64       41.65     12.88 o 
 -13  19   2       74.20       38.04     20.66 o 
 -12  19   2        1.45        2.30      4.39 o 
 -11  19   2       51.85       56.86     16.21 o 
 -10  19   2       15.82       14.84      5.67 o 
  -9  19   2      341.45      344.41     19.66 o 
  -8  19   2      168.88      195.76     18.50 o 
  -7  19   2       90.62       73.70     18.89 o 
  -6  19   2      419.47      416.36     10.96 o 
  -5  19   2      287.47      286.84     10.42 o 
  -4  19   2      722.75      745.99     21.78 o 
  -3  19   2      133.23      146.74      8.71 o 
  -2  19   2      294.17      268.44      7.93 o 
  -1  19   2       29.64       23.91      6.58 o 
   0  19   2      109.02      107.23      6.75 o 
   1  19   2       66.56       59.21      8.08 o 
   2  19   2        0.26        2.78      2.07 o 
   3  19   2      647.29      624.16     21.51 o 
   4  19   2      457.92      515.79     17.52 o 
   5  19   2       78.14       64.03     13.01 o 
   6  19   2      465.88      493.49     16.48 o 
   7  19   2      245.24      191.97     37.97 o 
   8  19   2      162.37      176.20     35.07 o 
   9  19   2       28.02       32.28      9.51 o 
  10  19   2        0.32        9.07      8.39 o 
  11  19   2        0.82        8.01     12.49 o 
  12  19   2        1.67        2.98      7.41 o 
 -12  20   2       34.85       23.47      7.47 o 
 -11  20   2        5.21        9.45      6.28 o 
 -10  20   2        1.68        6.68      4.11 o 
  -9  20   2       54.55       41.47     15.75 o 
  -8  20   2        1.36        3.58      3.89 o 
  -7  20   2      127.77      117.23     30.23 o 
  -6  20   2        6.04        6.50      2.88 o 
  -5  20   2       12.48       10.19      3.48 o 
  -4  20   2       57.72       62.09     11.20 o 
  -3  20   2       26.67       27.67      7.09 o 
  -2  20   2      288.36      262.02     14.03 o 
  -1  20   2      108.35       96.81      6.19 o 
   0  20   2       41.68       31.67      5.99 o 
   1  20   2       43.07       30.54      6.60 o 
   2  20   2       56.95       51.22      9.93 o 
   3  20   2        2.20        5.48      4.73 o 
   4  20   2       55.08       40.52      8.84 o 
   5  20   2      194.45      216.45     16.58 o 
   6  20   2       12.29       15.39      5.66 o 
   7  20   2       34.07       36.16     10.17 o 
   8  20   2        9.88        9.64      5.79 o 
   9  20   2      226.51      238.55     17.90 o 
  10  20   2      131.72      101.22     46.49 o 
  11  20   2        9.26       12.48      8.68 o 
 -11  21   2       17.51       11.82      8.18 o 
 -10  21   2       47.37       33.92     14.66 o 
  -9  21   2       42.92       31.86     12.89 o 
  -8  21   2       81.89       63.59     14.21 o 
  -7  21   2      150.58      141.86     12.52 o 
  -6  21   2       14.41       21.22      6.33 o 
  -5  21   2      815.76      855.14     23.51 o 
  -4  21   2        2.18        3.30      4.47 o 
  -3  21   2       41.87       29.17     10.98 o 
  -2  21   2      103.21       73.49      6.48 o 
  -1  21   2      256.66      221.11      8.04 o 
   0  21   2       78.42      102.59     19.90 o 
   1  21   2        0.26        2.36      4.39 o 
   2  21   2       18.42       26.88      6.01 o 
   3  21   2       33.58       24.87      6.65 o 
   4  21   2      171.91      185.19     13.59 o 
   5  21   2       21.79       24.30      8.99 o 
   6  21   2        1.86        3.52      4.40 o 
   7  21   2       77.13       76.63     23.86 o 
   8  21   2        2.53       19.69     10.43 o 
   9  21   2        7.91       11.95      7.97 o 
  10  21   2        6.82       15.55      8.75 o 
  11  21   2        0.33        3.54      5.02 o 
 -11  22   2      118.67      105.80     32.74 o 
 -10  22   2        0.00        4.00      5.01 o 
  -9  22   2        0.89        7.36      4.34 o 
  -8  22   2        1.37        3.28      6.26 o 
  -7  22   2        1.77        4.16      4.02 o 
  -6  22   2        2.39        4.70      4.24 o 
  -5  22   2       54.27       56.51     10.99 o 
  -4  22   2      254.79      277.10     17.51 o 
  -3  22   2      223.03      236.85     11.46 o 
  -2  22   2       94.93       86.91      8.06 o 
  -1  22   2      143.77      144.56     14.02 o 
   0  22   2      135.23      120.16      9.34 o 
   1  22   2        0.49        3.66      2.70 o 
   2  22   2       55.88       52.76     15.29 o 
   3  22   2        0.55        9.16      3.94 o 
   4  22   2       35.59       35.88      9.39 o 
   5  22   2        4.48        9.68      4.04 o 
   6  22   2       19.48       18.54      7.83 o 
   7  22   2       10.45       16.81      7.59 o 
   8  22   2        1.32       -0.06      6.57 o 
   9  22   2       21.23       28.73      9.64 o 
  10  22   2       11.74       15.01      6.58 o 
 -10  23   2        0.16        9.43      3.98 o 
  -9  23   2        0.07        1.22      5.40 o 
  -8  23   2       29.08       22.35     10.11 o 
  -7  23   2       12.09       11.07      6.15 o 
  -6  23   2       74.36       53.90     22.87 o 
  -5  23   2       78.16       52.03     20.14 o 
  -4  23   2      169.33      198.32     20.39 o 
  -3  23   2       11.04       10.42      7.15 o 
  -2  23   2       59.35       54.06     20.46 o 
  -1  23   2        0.02        1.32      5.55 o 
   0  23   2       34.51       21.10     10.07 o 
   1  23   2       18.74       14.21      5.11 o 
   2  23   2       73.96       79.91     20.16 o 
   3  23   2      155.85      150.54     23.34 o 
   4  23   2       23.88       23.59      9.59 o 
   5  23   2        2.53        4.77      4.71 o 
   6  23   2       25.66       23.04     12.20 o 
   7  23   2        9.90       19.16      7.56 o 
   8  23   2       98.31       91.68     27.09 o 
   9  23   2       43.94       41.74     14.39 o 
  -9  24   2       12.60        6.77      6.96 o 
  -8  24   2       17.12       15.64      7.68 o 
  -7  24   2       89.68       62.55     52.38 o 
  -6  24   2      611.96      660.18     38.38 o 
  -5  24   2       59.74       79.63     53.92 o 
  -4  24   2       51.17       37.72     19.04 o 
  -3  24   2       37.81       32.73     14.90 o 
  -2  24   2       34.23       24.50     11.16 o 
  -1  24   2       73.14       73.86     26.76 o 
   0  24   2       58.58       55.38     19.54 o 
   1  24   2       73.12       65.86     17.44 o 
   2  24   2       67.72       48.16     11.81 o 
   3  24   2        6.13        6.52      3.37 o 
   4  24   2       16.03       16.71      5.29 o 
   5  24   2       41.94       50.89     14.19 o 
   6  24   2       65.01       54.74     19.20 o 
   7  24   2       72.34       59.01     22.07 o 
   8  24   2        2.13        4.77      4.55 o 
  -8  25   2        4.41        8.63      9.11 o 
  -7  25   2        0.03       -1.34     11.42 o 
  -6  25   2       25.78       40.20     29.17 o 
  -5  25   2       34.21       49.60     26.96 o 
  -4  25   2       24.08       20.48      8.29 o 
  -3  25   2       49.37       47.01     21.71 o 
  -2  25   2        8.80       20.26      8.68 o 
  -1  25   2        9.52        3.06      4.68 o 
   0  25   2       36.17       18.24      6.98 o 
   1  25   2       12.58       10.25      6.47 o 
   2  25   2       99.64       81.28     29.28 o 
   3  25   2       67.91       72.59     16.61 o 
   4  25   2       59.14       63.80     14.13 o 
   5  25   2       32.14       36.66     16.58 o 
   6  25   2       11.99       15.39      9.10 o 
   7  25   2        1.13        7.41      5.16 o 
  -7  26   2        0.70        1.73      6.72 o 
  -6  26   2       30.99       27.54     18.90 o 
  -5  26   2        1.44       13.62      7.00 o 
  -4  26   2        0.00        4.89      7.58 o 
  -3  26   2      108.36       97.16     34.71 o 
  -2  26   2        8.52       14.15      6.11 o 
  -1  26   2       17.92       21.78     10.47 o 
   0  26   2       39.21       29.75      9.73 o 
   1  26   2        6.65       11.79      4.01 o 
   2  26   2       11.70       20.00      8.67 o 
   3  26   2        1.68        3.32      4.03 o 
   4  26   2       14.18       11.79      5.88 o 
   5  26   2       45.76       43.19     18.99 o 
   6  26   2       16.19       25.07      9.11 o 
  -5  27   2       93.59       84.43     59.77 o 
  -4  27   2       16.75       23.51     15.54 o 
  -3  27   2       25.74       20.84     15.29 o 
  -2  27   2       19.22       23.77     14.56 o 
  -1  27   2        0.90        4.89      3.83 o 
   0  27   2        5.71        7.26      6.17 o 
   1  27   2        1.36        8.54      5.17 o 
   2  27   2        2.92       10.84      4.61 o 
   3  27   2        0.36        2.78      6.62 o 
   4  27   2       18.35       22.46     11.64 o 
  -3  28   2      132.55      116.67     59.68 o 
  -2  28   2       36.17       33.15     23.17 o 
  -1  28   2        3.77        9.93      8.74 o 
   0  28   2        8.67       10.18      5.41 o 
   1  28   2       71.45       41.92     20.58 o 
   2  28   2       18.35       14.70      6.21 o 
 -17   1   3        0.17        2.96     11.19 o 
 -16   1   3       41.92       43.27     17.44 o 
 -15   1   3       20.50       16.08     10.36 o 
 -14   1   3      177.92      202.78     12.76 o 
 -13   1   3        0.35        3.51      2.12 o 
 -12   1   3       71.60       79.02     15.89 o 
 -11   1   3       87.33       88.78      9.01 o 
 -10   1   3        7.00        6.46      2.49 o 
  -9   1   3       45.92       53.06      7.93 o 
  -8   1   3       71.52       80.75      5.46 o 
  -7   1   3      302.03      303.15      5.95 o 
  -6   1   3     3850.10     3899.20     47.96 o 
  -5   1   3       74.27      114.81      5.33 o 
  -4   1   3     3734.13     3493.38     24.69 o 
  -3   1   3     3200.20     3019.48     16.87 o 
  -2   1   3      323.66      378.66      7.58 o 
  -1   1   3     3436.84     3633.50     28.86 o 
   0   1   3     1756.53     1655.16     58.99 o 
   1   1   3      778.94      894.12     10.33 o 
   2   1   3       13.50        3.02      1.64 o 
   3   1   3     7215.13     7344.22     73.51 o 
   4   1   3      315.58      457.33      7.44 o 
   5   1   3       64.60       67.20      4.83 o 
   6   1   3       98.19       87.21     10.20 o 
   7   1   3       50.16       58.79      7.68 o 
   8   1   3       16.42       32.04      4.82 o 
   9   1   3       15.87       20.60      4.28 o 
  10   1   3      219.66      256.06     11.38 o 
  11   1   3      793.81      867.38     18.34 o 
  12   1   3      570.57      587.77     13.94 o 
  13   1   3      431.76      416.23     14.88 o 
  14   1   3      193.98      212.47     17.37 o 
  15   1   3       44.47       33.15     11.95 o 
  16   1   3       59.38       33.07     11.23 o 
 -17   2   3      280.69      260.99     30.94 o 
 -16   2   3        5.40        4.88      9.32 o 
 -15   2   3       68.27       62.36     31.95 o 
 -14   2   3       48.19       55.40     16.64 o 
 -13   2   3      117.46      101.08     10.19 o 
 -12   2   3      239.29      228.22     12.13 o 
 -11   2   3       18.20       21.33      3.72 o 
 -10   2   3      188.58      179.61      7.54 o 
  -9   2   3       50.86       50.31      5.84 o 
  -8   2   3       68.96       59.02      8.71 o 
  -7   2   3     1753.23     1834.27     49.95 o 
  -6   2   3     3427.43     3834.91     53.06 o 
  -5   2   3      193.77      244.36      5.60 o 
  -4   2   3     7069.79     7152.85    107.06 o 
  -3   2   3     5616.40     6145.03     27.77 o 
  -2   2   3        8.29       13.26      1.87 o 
  -1   2   3    14474.36    15373.21    232.53 o 
   0   2   3     3588.06     3943.95     27.29 o 
   1   2   3     3429.16     3322.53     62.49 o 
   2   2   3        4.67       10.59      2.10 o 
   3   2   3       35.25       40.30      4.09 o 
   4   2   3      306.81      373.37      6.21 o 
   5   2   3      213.77      188.58      4.93 o 
   6   2   3       24.34       27.73      4.20 o 
   7   2   3      103.88      123.78      8.27 o 
   8   2   3       74.68       65.36      9.09 o 
   9   2   3       17.96       21.74      3.55 o 
  10   2   3      248.29      256.41     11.72 o 
  11   2   3      641.55      627.14     20.07 o 
  12   2   3        5.79       12.76      4.00 o 
  13   2   3       61.09       64.92     13.76 o 
  14   2   3      141.46      136.49     30.55 o 
  15   2   3        4.25        4.11      5.56 o 
  16   2   3       64.83       49.86     14.18 o 
 -17   3   3        4.02       13.49      9.73 o 
 -16   3   3       48.07       52.07     34.68 o 
 -15   3   3      103.96       89.74     35.75 o 
 -14   3   3       10.18       17.41      6.66 o 
 -13   3   3       85.21       83.88     22.36 o 
 -12   3   3      144.03      133.21      6.92 o 
 -11   3   3        0.30        2.40      1.70 o 
 -10   3   3      364.95      357.28      8.69 o 
  -9   3   3       38.82       45.43      6.96 o 
  -8   3   3      115.58      118.36      9.04 o 
  -7   3   3     2000.09     1919.59     50.53 o 
  -6   3   3     6773.59     6908.65    158.68 o 
  -5   3   3      123.91      106.86      4.63 o 
  -4   3   3     1602.30     1465.66     15.93 o 
  -3   3   3     1472.60     1429.14     16.58 o 
  -2   3   3      624.40      686.17      9.35 o 
  -1   3   3     8425.81     8426.51     46.90 o 
   0   3   3      102.05      138.32      4.88 o 
   1   3   3      133.45      163.49      3.88 o 
   2   3   3      443.98      413.76     10.84 o 
   3   3   3      379.69      351.66      5.80 o 
   4   3   3       71.07       95.60      4.47 o 
   5   3   3      900.80     1044.90     14.65 o 
   6   3   3       49.18       52.08      5.94 o 
   7   3   3       78.43       84.23      9.98 o 
   8   3   3       40.14       39.62      5.53 o 
   9   3   3      217.29      223.60     10.62 o 
  10   3   3      484.67      510.73     12.60 o 
  11   3   3     1095.40     1089.08     21.29 o 
  12   3   3       65.88       73.20      8.50 o 
  13   3   3      168.19      167.92     24.49 o 
  14   3   3      464.24      455.58     13.52 o 
  15   3   3       26.79       24.86      9.93 o 
  16   3   3        2.22        4.57      6.82 o 
 -17   4   3        1.41        6.94      7.39 o 
 -16   4   3       27.16       44.93     25.99 o 
 -15   4   3      108.17      114.85     51.45 o 
 -14   4   3       96.70       65.16     14.92 o 
 -13   4   3        6.48       12.19      6.14 o 
 -12   4   3      454.86      417.38     22.06 o 
 -11   4   3      168.02      176.48      8.49 o 
 -10   4   3       13.86       15.62      3.53 o 
  -9   4   3       41.75       44.30      4.20 o 
  -8   4   3      204.33      186.92      5.58 o 
  -7   4   3        2.78        7.54      2.67 o 
  -6   4   3     2732.14     2841.41     53.78 o 
  -5   4   3     1639.32     1623.69     27.11 o 
  -4   4   3       20.25       29.59      3.70 o 
  -3   4   3      431.65      452.76      7.37 o 
  -2   4   3       57.51       42.07      3.55 o 
  -1   4   3     2451.98     2445.58     17.93 o 
   0   4   3     5854.92     6366.77     59.29 o 
   1   4   3     3489.09     3258.51     23.63 o 
   2   4   3     3668.55     3468.43     39.95 o 
   3   4   3     7194.89     7041.68    215.56 o 
   4   4   3     1000.84      947.77     16.28 o 
   5   4   3        0.19        2.71      1.61 o 
   6   4   3      245.61      255.89      5.80 o 
   7   4   3      182.74      220.17      6.72 o 
   8   4   3      221.70      229.91      8.39 o 
   9   4   3        0.18        3.81      2.19 o 
  10   4   3     1387.12     1467.85     26.71 o 
  11   4   3     1095.60     1119.98     22.93 o 
  12   4   3      159.29      162.97     16.11 o 
  13   4   3       14.15       16.38      4.85 o 
  14   4   3       90.07       84.25     19.82 o 
  15   4   3       35.88       46.99     14.87 o 
  16   4   3      136.89      119.21     48.17 o 
 -17   5   3       31.42       29.95     13.55 o 
 -16   5   3        1.12        4.51      6.89 o 
 -15   5   3        1.46       10.40      5.67 o 
 -14   5   3        1.28        6.46      5.48 o 
 -13   5   3        4.54        5.28      4.60 o 
 -12   5   3        2.90        5.82      5.04 o 
 -11   5   3      893.94      913.83     19.10 o 
 -10   5   3        8.91        8.94      2.30 o 
  -9   5   3        0.61        2.89      1.76 o 
  -8   5   3      601.33      589.99     14.76 o 
  -7   5   3       34.55       59.85      9.34 o 
  -6   5   3      242.34      184.69      7.96 o 
  -5   5   3      332.13      335.67      7.92 o 
  -4   5   3     2731.35     2926.54     47.86 o 
  -3   5   3      327.77      339.60      6.05 o 
  -2   5   3      219.37      217.31      4.28 o 
  -1   5   3      832.28      742.36      9.18 o 
   0   5   3      932.37      897.61     15.82 o 
   1   5   3      407.95      443.68      6.28 o 
   2   5   3        0.19        6.45      1.70 o 
   3   5   3      309.62      284.95      6.17 o 
   4   5   3       83.97       74.53      5.51 o 
   5   5   3      267.68      223.84      5.18 o 
   6   5   3      379.44      359.91      6.89 o 
   7   5   3       73.69       66.96      9.19 o 
   8   5   3        2.40        3.24      2.00 o 
   9   5   3      223.39      214.55     16.91 o 
  10   5   3      267.64      276.26     10.31 o 
  11   5   3      140.52      135.27      7.80 o 
  12   5   3        1.08        5.60      2.89 o 
  13   5   3       26.18       22.65      7.08 o 
  14   5   3       15.81        9.91      4.06 o 
  15   5   3       10.87       10.12      4.84 o 
 -17   6   3        1.07        8.62      5.90 o 
 -16   6   3       23.49       29.31     14.34 o 
 -15   6   3       60.65       58.22     18.65 o 
 -14   6   3        0.45        7.71      5.73 o 
 -13   6   3      390.45      360.61     18.56 o 
 -12   6   3       44.64       57.97     10.70 o 
 -11   6   3      127.33      124.19      5.94 o 
 -10   6   3      364.08      312.52     18.91 o 
  -9   6   3       37.47       50.83      3.71 o 
  -8   6   3      769.01      796.34     18.32 o 
  -7   6   3       76.30       69.41      4.03 o 
  -6   6   3     1497.37     1468.77     21.22 o 
  -5   6   3        0.32        2.22      2.26 o 
  -4   6   3       28.00       30.60      4.21 o 
  -3   6   3     1014.69     1021.74     15.10 o 
  -2   6   3      195.01      173.72      3.45 o 
  -1   6   3      127.07      142.38      2.94 o 
   0   6   3      418.41      467.11      8.74 o 
   1   6   3        5.74        1.46      0.75 o 
   2   6   3     3219.58     3465.31     28.27 o 
   3   6   3     5444.61     5568.89     73.19 o 
   4   6   3      219.63      262.63      5.98 o 
   5   6   3      149.92      136.38      3.85 o 
   6   6   3      412.06      429.96      8.74 o 
   7   6   3       54.37       57.14      8.11 o 
   8   6   3      119.23      106.97     10.09 o 
   9   6   3     2068.28     2066.83     54.79 o 
  10   6   3      262.12      256.33     10.28 o 
  11   6   3       77.76       84.32     15.29 o 
  12   6   3      141.90      126.38     19.77 o 
  13   6   3        1.21        6.82      3.38 o 
  14   6   3        5.71        6.01      4.15 o 
  15   6   3       16.00       21.54      7.70 o 
 -16   7   3        0.29       -3.28      9.98 o 
 -15   7   3       18.48       19.55      8.29 o 
 -14   7   3       19.77       26.01      8.40 o 
 -13   7   3      572.64      584.00     23.01 o 
 -12   7   3      824.35      809.48     26.38 o 
 -11   7   3      704.48      690.19     20.44 o 
 -10   7   3       82.55       82.71      6.92 o 
  -9   7   3      349.89      330.48      8.24 o 
  -8   7   3      312.11      333.17      9.42 o 
  -7   7   3      211.77      208.47      5.71 o 
  -6   7   3      612.47      597.03     12.52 o 
  -5   7   3       41.71       30.56      4.97 o 
  -4   7   3      482.33      468.51      9.97 o 
  -3   7   3      833.02      868.34     11.88 o 
  -2   7   3      122.61      101.07      3.66 o 
  -1   7   3      103.85       81.91      2.35 o 
   0   7   3     1392.05     1337.44     23.34 o 
   1   7   3      503.91      517.33     10.90 o 
   2   7   3     2605.07     2689.35     47.50 o 
   3   7   3      589.89      631.15     10.89 o 
   4   7   3      967.05      995.05     16.83 o 
   5   7   3       67.19       71.48      5.95 o 
   6   7   3     3490.67     3582.33     60.79 o 
   7   7   3       12.44       22.60      3.18 o 
   8   7   3       70.98       79.05      6.13 o 
   9   7   3       14.67       13.15      2.28 o 
  10   7   3        1.85        4.68      2.51 o 
  11   7   3        3.15        3.29      3.11 o 
  12   7   3      316.84      313.84     14.84 o 
  13   7   3        1.83        6.84      3.39 o 
  14   7   3       37.99       36.34     11.10 o 
  15   7   3        4.25        9.28      3.54 o 
 -16   8   3       91.56       69.38     36.17 o 
 -15   8   3       55.42       57.53     17.50 o 
 -14   8   3       12.75        5.52      8.92 o 
 -13   8   3       80.31       82.17     25.28 o 
 -12   8   3       33.82       23.28      6.36 o 
 -11   8   3      391.17      362.15     17.32 o 
 -10   8   3       91.40      115.11     21.61 o 
  -9   8   3     1242.85     1235.15     26.46 o 
  -8   8   3       10.40       13.40      3.02 o 
  -7   8   3      167.14      189.82      5.26 o 
  -6   8   3      785.07      764.91     15.25 o 
  -5   8   3     1251.81     1277.51     12.95 o 
  -4   8   3     1260.37     1339.43     11.98 o 
  -3   8   3       67.75       71.93      4.54 o 
  -2   8   3        8.57       14.84      2.54 o 
  -1   8   3        0.18        3.42      0.99 o 
   0   8   3     1448.32     1570.77     28.93 o 
   1   8   3     6520.20     7158.26    124.51 o 
   2   8   3        3.97        3.25      2.15 o 
   3   8   3     1283.57     1373.97     34.72 o 
   4   8   3     1930.96     1841.25     37.24 o 
   5   8   3      277.48      245.27      5.55 o 
   6   8   3      856.49      897.48     18.58 o 
   7   8   3      323.66      305.30      9.55 o 
   8   8   3      991.95     1060.45     18.87 o 
   9   8   3      396.34      368.02     10.60 o 
  10   8   3      280.68      284.38      8.91 o 
  11   8   3        0.09        4.31      3.38 o 
  12   8   3       10.09       14.86      4.61 o 
  13   8   3        0.15        7.04      4.84 o 
  14   8   3        7.48       14.68      5.48 o 
  15   8   3        1.49        3.22      3.52 o 
 -16   9   3        3.65        5.52      6.55 o 
 -15   9   3        2.67        5.61      6.39 o 
 -14   9   3      127.28      109.80     28.33 o 
 -13   9   3       76.77       72.48     18.88 o 
 -12   9   3       53.99       79.82     18.62 o 
 -11   9   3       68.15      110.59     22.02 o 
 -10   9   3       38.43       34.45      8.18 o 
  -9   9   3      392.14      358.45      9.87 o 
  -8   9   3        1.72        2.88      2.17 o 
  -7   9   3        0.02        4.62      2.10 o 
  -6   9   3     1081.34     1058.99     16.75 o 
  -5   9   3       26.37       19.35      2.88 o 
  -4   9   3      186.09      232.64      6.89 o 
  -3   9   3     2365.45     2485.34     17.83 o 
  -2   9   3      411.19      362.12      7.64 o 
  -1   9   3      114.17      124.54      5.20 o 
   0   9   3     2478.62     2396.71    101.98 o 
   1   9   3      209.28      223.00     10.42 o 
   2   9   3     3036.76     3275.80     37.85 o 
   3   9   3     1181.63     1246.54     14.76 o 
   4   9   3      225.64      223.67      8.99 o 
   5   9   3       34.24       48.26      3.76 o 
   6   9   3       27.81       23.75      4.08 o 
   7   9   3      483.56      488.54      8.96 o 
   8   9   3      396.46      352.11      9.57 o 
   9   9   3      365.96      370.70      8.87 o 
  10   9   3        8.75       11.72      4.19 o 
  11   9   3      173.04      144.96     11.33 o 
  12   9   3       29.88       24.60      5.19 o 
  13   9   3       24.56       22.04      6.83 o 
  14   9   3      100.63       69.64     23.23 o 
  15   9   3       51.33       33.31     12.87 o 
 -16  10   3        0.91        4.34      4.22 o 
 -15  10   3        7.31        9.87      5.86 o 
 -14  10   3       46.31       50.41     15.04 o 
 -13  10   3        6.58       15.16      6.69 o 
 -12  10   3      207.31      197.79     17.04 o 
 -11  10   3       62.56       86.94     16.71 o 
 -10  10   3      134.91      138.53     27.07 o 
  -9  10   3        0.05        0.80      1.99 o 
  -8  10   3      193.67      186.63      6.73 o 
  -7  10   3      148.98      155.56      6.96 o 
  -6  10   3     1053.55     1201.55     20.67 o 
  -5  10   3      621.56      715.23     12.29 o 
  -4  10   3     1317.16     1278.58     19.13 o 
  -3  10   3      689.26      702.96     12.45 o 
  -2  10   3      229.84      212.55      5.65 o 
  -1  10   3       63.83       69.94      5.32 o 
   0  10   3      863.30      862.77     23.09 o 
   1  10   3      817.03      881.05     24.94 o 
   2  10   3      468.93      383.77     14.82 o 
   3  10   3      425.05      409.05      8.10 o 
   4  10   3       69.05       70.69      5.82 o 
   5  10   3      644.39      649.80     13.02 o 
   6  10   3        5.83        2.95      1.32 o 
   7  10   3       56.89       62.27      7.94 o 
   8  10   3        5.37       11.18      2.83 o 
   9  10   3       62.53       48.74      5.88 o 
  10  10   3        1.10        1.64      3.20 o 
  11  10   3       38.84       51.49      9.50 o 
  12  10   3       42.76       40.13      8.54 o 
  13  10   3       60.47       40.58     12.67 o 
  14  10   3       55.87       41.01     13.84 o 
  15  10   3       23.59       22.13      7.52 o 
 -16  11   3       34.22       29.73     11.65 o 
 -15  11   3       21.52       23.36      9.59 o 
 -14  11   3       68.23       56.69     20.18 o 
 -13  11   3       29.51       29.25      9.38 o 
 -12  11   3      153.89      189.21     15.49 o 
 -11  11   3      208.72      204.02     25.24 o 
 -10  11   3      128.85      127.41     24.90 o 
  -9  11   3      315.05      278.85      7.76 o 
  -8  11   3        3.63        4.03      1.40 o 
  -7  11   3      288.42      270.83      7.51 o 
  -6  11   3     1154.41     1218.77     18.78 o 
  -5  11   3     1525.25     1627.70     24.44 o 
  -4  11   3      219.60      243.42      5.19 o 
  -3  11   3      274.65      281.18      5.81 o 
  -2  11   3     1345.55     1320.91     14.67 o 
  -1  11   3     1058.18     1044.16      9.67 o 
   0  11   3        6.23       29.02      7.14 o 
   1  11   3      899.97      977.98     17.51 o 
   2  11   3      617.75      591.19     17.22 o 
   3  11   3      590.52      571.57     11.99 o 
   4  11   3      223.90      188.13      4.22 o 
   5  11   3       62.89       65.14      5.51 o 
   6  11   3       32.75       21.99      3.45 o 
   7  11   3       72.20       63.85      7.49 o 
   8  11   3      409.70      352.04      9.14 o 
   9  11   3       41.75       47.95      5.78 o 
  10  11   3      277.88      246.50     15.77 o 
  11  11   3       22.49       33.17      8.27 o 
  12  11   3        0.00        2.83      5.51 o 
  13  11   3       13.60       14.95      5.71 o 
  14  11   3       39.98       41.68     13.28 o 
 -15  12   3        0.40        4.95      5.93 o 
 -14  12   3        0.50        6.18      6.46 o 
 -13  12   3       41.53       48.86     14.03 o 
 -12  12   3      113.04      106.57     30.46 o 
 -11  12   3       28.54       25.23      8.40 o 
 -10  12   3      132.79      143.89     25.69 o 
  -9  12   3       68.13       74.76     14.82 o 
  -8  12   3       13.97       15.18      2.89 o 
  -7  12   3       56.13       58.13      8.57 o 
  -6  12   3      847.96      891.99     16.14 o 
  -5  12   3      421.02      422.51     12.01 o 
  -4  12   3      255.65      250.20      6.60 o 
  -3  12   3      265.60      248.93      7.37 o 
  -2  12   3       20.09       28.07      5.04 o 
  -1  12   3      391.65      422.62      8.31 o 
   0  12   3      402.34      467.93     14.87 o 
   1  12   3       90.81      111.33     21.59 o 
   2  12   3      433.94      396.77     15.07 o 
   3  12   3        8.18        5.11      1.66 o 
   4  12   3      193.15      194.93      5.38 o 
   5  12   3       58.71       59.31      5.79 o 
   6  12   3        2.67        5.29      1.71 o 
   7  12   3       49.14       28.59      5.02 o 
   8  12   3      128.33      104.70      8.53 o 
   9  12   3      546.15      477.43     15.81 o 
  10  12   3        0.85        3.04      4.36 o 
  11  12   3      173.81      175.71     20.75 o 
  12  12   3        9.43        4.43      5.63 o 
  13  12   3       32.74       15.01      9.30 o 
  14  12   3       39.42       23.47     11.52 o 
 -15  13   3       34.64       35.80     16.27 o 
 -14  13   3        0.16        1.69      6.26 o 
 -13  13   3        6.75       10.24      4.85 o 
 -12  13   3      207.57      205.82     49.11 o 
 -11  13   3      722.46      774.33     57.73 o 
 -10  13   3      984.85      998.91     45.26 o 
  -9  13   3        5.33       16.65      6.72 o 
  -8  13   3       17.54       15.92      3.92 o 
  -7  13   3      104.20      119.90      5.90 o 
  -6  13   3      573.41      534.41     10.77 o 
  -5  13   3        0.28        3.62      2.36 o 
  -4  13   3     1652.20     1735.98     32.07 o 
  -3  13   3      177.25      166.38      5.93 o 
  -2  13   3        6.44        5.86      1.73 o 
  -1  13   3       30.40       26.91      3.90 o 
   0  13   3     2742.38     2586.53     62.84 o 
   1  13   3      177.03      182.94     11.41 o 
   2  13   3      187.31      178.30      9.29 o 
   3  13   3      164.33      147.45     10.79 o 
   4  13   3        2.83        1.77      1.77 o 
   5  13   3      280.57      286.37      5.97 o 
   6  13   3      320.45      307.08     10.42 o 
   7  13   3      150.41      135.16      6.73 o 
   8  13   3       59.04       71.33      6.71 o 
   9  13   3      138.90      140.20     12.37 o 
  10  13   3      168.51      165.26     25.84 o 
  11  13   3      505.91      493.03     21.37 o 
  12  13   3       29.18       42.68     10.35 o 
  13  13   3       20.09       11.97      5.78 o 
  14  13   3       13.88       13.64      7.97 o 
 -15  14   3      265.26      282.99     24.21 o 
 -14  14   3       44.07       35.31     12.69 o 
 -13  14   3      169.62      181.98     22.00 o 
 -12  14   3       30.35       29.35     10.35 o 
 -11  14   3        1.31        1.15      4.36 o 
 -10  14   3      567.02      560.39     24.51 o 
  -9  14   3     2028.53     2197.38     43.93 o 
  -8  14   3       17.22       20.47      4.30 o 
  -7  14   3      437.11      463.58     12.58 o 
  -6  14   3      626.76      604.59     17.42 o 
  -5  14   3     1365.56     1386.31     32.38 o 
  -4  14   3     1374.81     1314.60     23.41 o 
  -3  14   3      155.60      135.95      7.60 o 
  -2  14   3       27.66       29.07      5.54 o 
  -1  14   3      285.35      274.52      7.22 o 
   0  14   3       62.96       76.79     13.49 o 
   1  14   3     2231.01     2169.16     38.44 o 
   2  14   3      602.07      653.40     12.87 o 
   3  14   3     2284.25     2103.38     80.44 o 
   4  14   3     2184.93     2079.97     60.34 o 
   5  14   3      176.91      152.57      8.83 o 
   6  14   3      193.63      175.22     12.04 o 
   7  14   3      645.96      631.48     13.26 o 
   8  14   3     1097.36     1113.75     29.01 o 
   9  14   3        6.01        5.00      4.78 o 
  10  14   3       24.70       19.33      8.89 o 
  11  14   3       55.91       50.74     12.69 o 
  12  14   3      278.43      308.58     23.63 o 
  13  14   3       58.86       50.15     16.82 o 
 -14  15   3       35.76       25.66     15.15 o 
 -13  15   3       52.36       47.25     16.78 o 
 -12  15   3       76.23       79.45     20.46 o 
 -11  15   3        8.68       19.07      6.26 o 
 -10  15   3      326.64      338.36     26.68 o 
  -9  15   3      176.32      186.49     38.03 o 
  -8  15   3      401.25      410.43     11.22 o 
  -7  15   3      665.52      671.94     11.04 o 
  -6  15   3      900.83      900.17     20.11 o 
  -5  15   3     1057.23     1046.64     18.59 o 
  -4  15   3      297.65      246.33      9.44 o 
  -3  15   3      361.52      394.55     10.34 o 
  -2  15   3       96.25       91.86      9.84 o 
  -1  15   3      738.28      716.11     14.01 o 
   0  15   3      424.42      376.54     18.53 o 
   1  15   3       58.66       54.75     10.75 o 
   2  15   3      111.77      102.94     16.66 o 
   3  15   3      343.50      348.10     12.71 o 
   4  15   3      899.24      759.69     30.19 o 
   5  15   3      684.31      702.81     19.10 o 
   6  15   3      751.62      648.84     24.72 o 
   7  15   3     1197.85     1131.91     41.95 o 
   8  15   3       18.85       29.29      7.20 o 
   9  15   3      200.08      193.80     12.04 o 
  10  15   3       99.85      104.82     29.24 o 
  11  15   3       30.59       26.76     11.49 o 
  12  15   3       41.56       50.99     16.42 o 
  13  15   3        0.13        8.76      4.79 o 
 -14  16   3       16.43       14.42      6.03 o 
 -13  16   3      399.90      418.19     18.63 o 
 -12  16   3       37.60       56.51     17.83 o 
 -11  16   3       10.73        9.05      5.08 o 
 -10  16   3       22.27       33.72     10.79 o 
  -9  16   3      119.14      140.53     37.95 o 
  -8  16   3      203.41      200.16     14.76 o 
  -7  16   3       33.55       40.04      7.63 o 
  -6  16   3       36.03       34.63      7.52 o 
  -5  16   3      118.07      122.17      8.03 o 
  -4  16   3      278.80      269.15      8.02 o 
  -3  16   3     1074.35     1091.20     19.40 o 
  -2  16   3      709.10      664.85     16.16 o 
  -1  16   3        3.69        4.08      1.41 o 
   0  16   3       15.93       11.37      1.92 o 
   1  16   3     1793.96     1705.69     92.38 o 
   2  16   3       21.65       21.22      5.97 o 
   3  16   3      804.18      768.20     15.26 o 
   4  16   3     2427.31     2386.79     77.65 o 
   5  16   3        3.05        4.81      1.68 o 
   6  16   3      192.83      204.79     11.32 o 
   7  16   3       36.49       37.91      9.50 o 
   8  16   3       20.89       23.10      7.11 o 
   9  16   3      406.33      456.26     26.33 o 
  10  16   3       91.06       84.93     26.34 o 
  11  16   3        0.30        5.03      6.48 o 
  12  16   3       51.81       58.10     21.19 o 
  13  16   3        1.49        8.99      7.69 o 
 -13  17   3       12.52       13.19      5.72 o 
 -12  17   3      145.62       93.00     35.44 o 
 -11  17   3       12.09        6.17      5.34 o 
 -10  17   3        5.32        7.61      4.83 o 
  -9  17   3       10.67        8.68      5.23 o 
  -8  17   3        0.84        0.64      5.45 o 
  -7  17   3      328.22      322.58     12.18 o 
  -6  17   3      456.12      450.55      9.91 o 
  -5  17   3      284.27      251.68     10.05 o 
  -4  17   3       73.65       77.08      5.99 o 
  -3  17   3       61.94       60.41     10.71 o 
  -2  17   3        0.78        2.36      1.61 o 
  -1  17   3      686.70      660.73     23.44 o 
   0  17   3      530.92      536.89     18.34 o 
   1  17   3       88.29       74.13     11.58 o 
   2  17   3       16.45       20.93      5.27 o 
   3  17   3      285.83      295.84      7.18 o 
   4  17   3      197.01      196.04     12.99 o 
   5  17   3      424.38      398.30     13.37 o 
   6  17   3       80.73       66.82     15.33 o 
   7  17   3        0.80        1.69      6.79 o 
   8  17   3        0.33        9.21      6.49 o 
   9  17   3        4.08        7.87      5.87 o 
  10  17   3       38.79       31.80     12.33 o 
  11  17   3      126.56       99.71     35.65 o 
  12  17   3       24.95       18.98      8.08 o 
 -13  18   3        6.43       11.32      5.03 o 
 -12  18   3      349.62      363.83     29.26 o 
 -11  18   3       52.82       59.67     19.09 o 
 -10  18   3        2.97        6.64      4.37 o 
  -9  18   3       12.67       12.86      5.39 o 
  -8  18   3       44.62       46.49     17.01 o 
  -7  18   3      205.18      198.63     12.05 o 
  -6  18   3      115.82      106.30     10.77 o 
  -5  18   3       11.26       11.44      3.45 o 
  -4  18   3      423.09      399.42      9.46 o 
  -3  18   3     1376.76     1455.46     27.39 o 
  -2  18   3      139.20      147.45      8.11 o 
  -1  18   3      414.14      345.91     10.78 o 
   0  18   3       96.74       66.58     12.19 o 
   1  18   3        0.20        7.78      5.93 o 
   2  18   3       79.87       72.70     17.20 o 
   3  18   3      508.84      530.55     16.66 o 
   4  18   3      382.82      346.78     11.70 o 
   5  18   3        1.22        6.75      5.46 o 
   6  18   3       72.86       80.27     18.87 o 
   7  18   3      214.69      224.58     45.66 o 
   8  18   3      335.43      380.08     20.23 o 
   9  18   3        0.86        8.28      4.91 o 
  10  18   3        8.12        9.29      4.55 o 
  11  18   3        2.99       14.99      7.22 o 
  12  18   3       37.51       30.09     13.49 o 
 -12  19   3      287.17      321.82     20.74 o 
 -11  19   3      147.31      166.34     18.10 o 
 -10  19   3        0.49        5.41      4.34 o 
  -9  19   3       27.50       28.25      9.94 o 
  -8  19   3        2.29        6.56      4.99 o 
  -7  19   3      291.66      324.89     16.07 o 
  -6  19   3        7.10       12.61      4.05 o 
  -5  19   3      200.28      191.24     16.13 o 
  -4  19   3     1229.55     1275.44     30.98 o 
  -3  19   3      695.60      689.53     29.64 o 
  -2  19   3     1405.55     1298.85     27.83 o 
  -1  19   3        8.26       10.80      2.39 o 
   0  19   3       45.69       47.52     12.93 o 
   1  19   3       91.53       97.82     23.62 o 
   2  19   3      185.91      168.96     15.55 o 
   3  19   3       28.41       26.21      5.57 o 
   4  19   3      474.64      588.12     19.31 o 
   5  19   3      106.00      127.23     13.02 o 
   6  19   3       47.00       50.39     15.19 o 
   7  19   3      167.46      159.87     30.20 o 
   8  19   3      197.31      206.19     23.28 o 
   9  19   3     1523.32     1653.69     38.69 o 
  10  19   3      427.80      483.44     24.62 o 
  11  19   3        3.73       15.33      8.44 o 
 -12  20   3        0.26        9.90      6.27 o 
 -11  20   3       11.37        5.47      3.25 o 
 -10  20   3        6.23       12.79      6.15 o 
  -9  20   3        8.78        8.59      5.16 o 
  -8  20   3        0.93        3.97      4.57 o 
  -7  20   3        0.25        4.56      6.78 o 
  -6  20   3        8.21        8.66      3.97 o 
  -5  20   3      100.69       84.61     17.20 o 
  -4  20   3      164.94      151.67     18.43 o 
  -3  20   3       17.35       15.23      4.27 o 
  -2  20   3        1.60        2.36      4.17 o 
  -1  20   3       85.75       70.38     18.47 o 
   0  20   3       12.48       19.92      7.26 o 
   1  20   3       85.39       65.15     19.56 o 
   2  20   3      357.98      406.44     14.49 o 
   3  20   3      337.20      361.29     14.19 o 
   4  20   3      402.67      404.80     15.20 o 
   5  20   3       65.81       70.32     16.34 o 
   6  20   3      150.07      187.49     35.59 o 
   7  20   3        0.41        5.59      6.48 o 
   8  20   3        5.18        5.96      7.62 o 
   9  20   3        4.52        8.92      6.17 o 
  10  20   3        0.62        1.97      7.49 o 
  11  20   3      147.13      125.52     50.31 o 
 -11  21   3        6.54        6.08      4.25 o 
 -10  21   3        1.01        5.04      4.73 o 
  -9  21   3        8.81       10.31      8.57 o 
  -8  21   3       55.19       59.02     17.59 o 
  -7  21   3      122.96      120.48     32.84 o 
  -6  21   3      490.39      507.14     32.30 o 
  -5  21   3        1.37        4.66      2.55 o 
  -4  21   3       19.88       30.61      9.38 o 
  -3  21   3        0.10        4.55      7.06 o 
  -2  21   3       24.48       31.85      9.10 o 
  -1  21   3       30.86       36.57     11.57 o 
   0  21   3        4.58        2.63      3.82 o 
   1  21   3      137.46      138.76     15.41 o 
   2  21   3        6.98        9.50      3.33 o 
   3  21   3        2.54        5.11      3.77 o 
   4  21   3      173.27      219.15     17.81 o 
   5  21   3      154.30      184.05     14.31 o 
   6  21   3      169.95      189.30     42.48 o 
   7  21   3        0.17        8.67      6.13 o 
   8  21   3       12.36       23.55      9.85 o 
   9  21   3       35.89       55.21     21.27 o 
  10  21   3      271.77      296.72     18.01 o 
 -10  22   3        2.38        2.69      3.62 o 
  -9  22   3       46.33       31.53     24.15 o 
  -8  22   3      211.87      237.70     24.72 o 
  -7  22   3      157.67      147.84     52.47 o 
  -6  22   3       91.96       91.81     34.85 o 
  -5  22   3      104.75       90.57     37.80 o 
  -4  22   3        5.14       16.36      7.25 o 
  -3  22   3      711.24      763.68     31.90 o 
  -2  22   3      316.34      329.42     19.03 o 
  -1  22   3        0.15        2.33      2.64 o 
   0  22   3       60.92       57.25     14.94 o 
   1  22   3      490.61      441.02     20.20 o 
   2  22   3      207.35      223.08     12.76 o 
   3  22   3      303.00      376.78     15.44 o 
   4  22   3       53.42       52.82     13.21 o 
   5  22   3       50.33       66.35     15.60 o 
   6  22   3      245.49      288.11     18.64 o 
   7  22   3       77.85       60.44     18.91 o 
   8  22   3       21.65       15.74     10.59 o 
   9  22   3       83.08       66.95     29.40 o 
 -10  23   3       79.78       47.02     37.95 o 
  -9  23   3       43.35       32.08     18.25 o 
  -8  23   3       33.88       33.40     16.37 o 
  -7  23   3       89.87       69.98     37.82 o 
  -6  23   3       70.46      110.53     42.69 o 
  -5  23   3        4.96        3.93      4.55 o 
  -4  23   3      868.84      902.95     33.17 o 
  -3  23   3       35.90       42.40     14.65 o 
  -2  23   3      528.73      618.08     27.98 o 
  -1  23   3      299.55      328.98     20.73 o 
   0  23   3      366.48      425.23     19.50 o 
   1  23   3       45.06       28.01      6.91 o 
   2  23   3        5.82        9.41      4.44 o 
   3  23   3      288.53      288.60     13.32 o 
   4  23   3      184.98      189.40     15.23 o 
   5  23   3        0.04        5.01      5.71 o 
   6  23   3        2.09        7.74      6.77 o 
   7  23   3        1.84        4.13      4.14 o 
   8  23   3       12.80       16.13      9.72 o 
  -9  24   3      120.61       88.42     55.68 o 
  -8  24   3        0.02       10.24      9.25 o 
  -7  24   3        0.52       14.49     15.35 o 
  -6  24   3       70.97       69.37     38.38 o 
  -5  24   3      407.46      526.54     33.58 o 
  -4  24   3      571.55      662.78     25.38 o 
  -3  24   3      138.72      111.60     40.82 o 
  -2  24   3       23.87       35.94     12.37 o 
  -1  24   3        2.22       18.91      6.85 o 
   0  24   3      298.32      296.33     17.98 o 
   1  24   3      275.26      279.15     14.42 o 
   2  24   3        9.94        8.36      5.23 o 
   3  24   3       32.28       33.16     10.59 o 
   4  24   3      128.70      189.27     13.17 o 
   5  24   3        5.96        6.63      6.55 o 
   6  24   3       75.96       73.29     31.24 o 
   7  24   3      373.42      411.92     18.88 o 
  -8  25   3      140.91      106.78     68.22 o 
  -7  25   3       37.44       31.47     30.80 o 
  -6  25   3      141.17      177.01     53.44 o 
  -5  25   3      184.55      242.74     28.40 o 
  -4  25   3       57.64       34.35     13.25 o 
  -3  25   3        0.94        4.88      4.60 o 
  -2  25   3       95.41       70.61     34.47 o 
  -1  25   3      109.72      105.53     18.33 o 
   0  25   3      179.49      212.31     20.87 o 
   1  25   3       70.07       56.03     21.32 o 
   2  25   3       39.68       23.76     10.35 o 
   3  25   3       83.76       88.56     22.43 o 
   4  25   3      367.85      398.19     22.63 o 
   5  25   3      285.23      314.43     23.84 o 
   6  25   3      190.60      237.36     14.14 o 
  -6  26   3      169.29      167.23     22.83 o 
  -5  26   3      305.13      326.78     26.48 o 
  -4  26   3       35.88       56.70     27.15 o 
  -3  26   3       14.37       12.77     13.63 o 
  -2  26   3        1.41        6.12      4.80 o 
  -1  26   3        5.61        9.33      5.27 o 
   0  26   3       37.98       34.07     12.61 o 
   1  26   3      186.31      219.94     13.61 o 
   2  26   3       29.60       24.46      9.45 o 
   3  26   3       77.05       77.85     32.71 o 
   4  26   3       44.57       32.10     11.49 o 
   5  26   3       15.02       10.25      6.19 o 
  -4  27   3      151.72      137.49     23.41 o 
  -3  27   3        8.39       12.74      6.38 o 
  -2  27   3      110.30      131.95     21.06 o 
  -1  27   3      127.70      132.11     18.45 o 
   0  27   3       66.18       60.14     25.90 o 
   1  27   3       24.29       11.53      6.12 o 
   2  27   3       10.34       13.84      7.15 o 
   3  27   3      213.39      163.18     40.81 o 
 -17   0   4      761.50      876.15     62.65 o 
 -16   0   4      177.72      238.61     31.09 o 
 -15   0   4       36.30       32.52     34.25 o 
 -14   0   4        1.15        6.14     13.91 o 
 -13   0   4       64.04       81.81     27.88 o 
 -12   0   4      445.53      480.65     21.98 o 
 -11   0   4      279.49      290.91     15.71 o 
 -10   0   4      922.12      955.50     31.88 o 
  -9   0   4      192.91      147.20     19.62 o 
  -8   0   4      134.44      125.07     23.89 o 
  -7   0   4     1382.69     1383.30     29.53 o 
  -6   0   4    21959.14    24908.89    157.33 o 
  -5   0   4        3.96       24.89      6.04 o 
  -4   0   4       16.06       14.99      2.94 o 
  -3   0   4      483.81      490.19     21.26 o 
  -2   0   4      200.21      136.18      5.68 o 
  -1   0   4      944.56     1094.15     19.71 o 
   0   0   4     1814.91     1687.20     25.79 o 
   1   0   4     1498.98     1627.02     24.69 o 
   2   0   4     1940.08     2306.51    106.93 o 
   3   0   4     6269.80     6637.86    137.37 o 
   4   0   4     7516.65     7979.73     62.32 o 
   5   0   4     6520.34     6848.64     60.97 o 
   6   0   4       88.14      105.82     18.77 o 
   7   0   4     1381.37     1243.66     38.63 o 
   8   0   4       81.41      109.78     12.35 o 
   9   0   4        3.43       13.31      4.82 o 
  10   0   4      606.46      600.37     19.25 o 
  11   0   4      545.87      557.17     20.74 o 
  12   0   4      141.65      157.65     31.35 o 
  13   0   4        2.34        5.34      4.90 o 
  14   0   4        0.50        6.60      7.16 o 
  15   0   4        9.56       14.21     10.41 o 
 -17   1   4        3.50        9.77     11.25 o 
 -16   1   4        1.93       11.85      9.81 o 
 -15   1   4       16.89       18.63     11.51 o 
 -14   1   4      212.95      186.70     13.73 o 
 -13   1   4      147.48      165.58      9.23 o 
 -12   1   4       16.51       17.00      4.48 o 
 -11   1   4       40.83       51.72     12.03 o 
 -10   1   4       72.87       78.51     15.48 o 
  -9   1   4     3404.47     3560.39    100.33 o 
  -8   1   4      643.28      626.07     19.32 o 
  -7   1   4     9040.70     9143.91    220.76 o 
  -6   1   4     4181.30     3783.48    120.72 o 
  -5   1   4     1052.08     1022.44     20.13 o 
  -4   1   4      659.18      662.66     14.84 o 
  -3   1   4     3099.83     3222.27     59.23 o 
  -2   1   4     1083.83     1031.50     13.32 o 
  -1   1   4       16.50       17.68      2.84 o 
   0   1   4     2636.28     2669.96     58.27 o 
   1   1   4     3633.51     3636.33     39.83 o 
   2   1   4     2456.64     2498.43    142.77 o 
   3   1   4      398.86      384.09      9.55 o 
   4   1   4      390.93      452.80     11.20 o 
   5   1   4        8.12       16.87      2.94 o 
   6   1   4     1426.09     1324.63     18.83 o 
   7   1   4     1047.32     1027.11     17.72 o 
   8   1   4     2588.90     2604.87     32.93 o 
   9   1   4     1824.07     1828.14     30.63 o 
  10   1   4      177.17      179.74     17.55 o 
  11   1   4      524.44      527.93     15.24 o 
  12   1   4      865.90      935.40     20.79 o 
  13   1   4      484.75      521.18     16.00 o 
  14   1   4       63.06       50.64     14.15 o 
  15   1   4       29.61       30.47     11.16 o 
 -17   2   4       35.17       24.65     24.13 o 
 -16   2   4       15.73        9.74     11.43 o 
 -15   2   4       19.04       27.17     15.15 o 
 -14   2   4      102.05      104.18     15.44 o 
 -13   2   4      201.02      220.17     10.37 o 
 -12   2   4      572.70      556.80     17.12 o 
 -11   2   4      495.03      529.93     13.10 o 
 -10   2   4       70.15       74.14     13.09 o 
  -9   2   4     1281.75     1322.24     26.66 o 
  -8   2   4       54.51       57.29      9.14 o 
  -7   2   4      121.86      129.11     15.33 o 
  -6   2   4     2888.16     2757.06     66.87 o 
  -5   2   4      960.88     1005.72     20.02 o 
  -4   2   4     2484.18     2688.26     87.92 o 
  -3   2   4      765.46      858.34     13.04 o 
  -2   2   4      111.77      106.51      5.50 o 
  -1   2   4     7988.85     7831.10    100.36 o 
   0   2   4      145.81      150.68      4.66 o 
   1   2   4       61.36      148.18      6.81 o 
   2   2   4     1456.66     1273.81     17.49 o 
   3   2   4      106.27      131.97      5.85 o 
   4   2   4     2745.90     2785.93     75.31 o 
   5   2   4       90.94       74.08      6.68 o 
   6   2   4       13.80        9.44      2.29 o 
   7   2   4     1476.84     1464.80     22.20 o 
   8   2   4        6.61       12.03      3.03 o 
   9   2   4       44.83       43.20      7.30 o 
  10   2   4     4038.82     4296.58     44.37 o 
  11   2   4       54.90       60.93      9.27 o 
  12   2   4      493.57      474.37     13.15 o 
  13   2   4       14.11       13.80      4.77 o 
  14   2   4       49.72       39.25     11.86 o 
  15   2   4      188.61      186.09     21.71 o 
 -17   3   4      123.14       93.30     61.60 o 
 -16   3   4      165.89      203.57     27.52 o 
 -15   3   4       50.29       49.44     26.27 o 
 -14   3   4      175.75      203.70     14.97 o 
 -13   3   4       74.25       61.31     16.76 o 
 -12   3   4       38.93       29.31      8.72 o 
 -11   3   4       18.00       18.28      5.92 o 
 -10   3   4      316.33      308.78     15.36 o 
  -9   3   4       31.04       39.11      7.02 o 
  -8   3   4       34.64       54.87      8.85 o 
  -7   3   4       53.43       57.79      8.71 o 
  -6   3   4      696.88      764.53     20.05 o 
  -5   3   4     2998.65     2898.74     49.61 o 
  -4   3   4      146.50      173.36      6.66 o 
  -3   3   4     1982.14     1879.80     20.55 o 
  -2   3   4       36.21       30.02      4.24 o 
  -1   3   4      466.19      512.43      8.85 o 
   0   3   4     2781.58     2789.64     27.45 o 
   1   3   4       49.60       33.37      3.96 o 
   2   3   4     1948.56     2286.97     26.20 o 
   3   3   4      998.19     1315.27     23.11 o 
   4   3   4      174.25      185.43      6.76 o 
   5   3   4        8.99        8.49      2.32 o 
   6   3   4     2513.25     2511.83     31.02 o 
   7   3   4      289.88      294.98     11.12 o 
   8   3   4      436.79      428.65     11.10 o 
   9   3   4      364.42      356.65     10.25 o 
  10   3   4      221.12      207.66     15.67 o 
  11   3   4      668.67      692.24     17.25 o 
  12   3   4      176.58      180.43     15.40 o 
  13   3   4        1.79        4.80      5.03 o 
  14   3   4       24.25       13.73      4.11 o 
  15   3   4       28.44       19.59      7.78 o 
 -17   4   4        2.47        5.96      6.98 o 
 -16   4   4       12.43       12.33      9.50 o 
 -15   4   4        4.04        4.98      3.34 o 
 -14   4   4       22.00       17.23      5.24 o 
 -13   4   4       54.18       52.11     12.15 o 
 -12   4   4      326.01      376.23     12.05 o 
 -11   4   4      655.09      670.65     16.54 o 
 -10   4   4      938.54      921.76     41.44 o 
  -9   4   4       11.07       13.22      2.91 o 
  -8   4   4       46.79       56.11      7.47 o 
  -7   4   4       78.68       82.52     11.80 o 
  -6   4   4       49.90       43.83      7.16 o 
  -5   4   4      116.61       91.97      8.05 o 
  -4   4   4      194.53      186.96      6.35 o 
  -3   4   4      435.49      404.27      9.52 o 
  -2   4   4       97.19      110.54      5.44 o 
  -1   4   4     1537.80     1434.22     18.75 o 
   0   4   4      262.44      232.63      8.76 o 
   1   4   4     1464.39     1673.63     22.01 o 
   2   4   4      129.34      127.47      5.31 o 
   3   4   4     1386.75     1637.84     23.22 o 
   4   4   4        0.38       14.09      2.57 o 
   5   4   4       25.98       23.89      4.25 o 
   6   4   4      217.35      196.19      8.50 o 
   7   4   4      108.30      129.97      9.93 o 
   8   4   4       13.91       18.59      3.31 o 
   9   4   4      790.21      792.49     15.94 o 
  10   4   4      838.27      817.81     17.49 o 
  11   4   4      184.93      207.65     11.27 o 
  12   4   4      134.52      148.09     26.77 o 
  13   4   4      211.66      222.11     10.70 o 
  14   4   4        8.39        8.88      3.25 o 
  15   4   4       16.79       13.28      7.61 o 
 -16   5   4        9.61       17.91     15.11 o 
 -15   5   4       23.76       27.73     12.84 o 
 -14   5   4      119.09      135.85     13.52 o 
 -13   5   4       45.40       47.41     11.21 o 
 -12   5   4       97.96       92.34     21.53 o 
 -11   5   4     1076.03     1067.42     24.48 o 
 -10   5   4     1271.81     1322.08     42.19 o 
  -9   5   4       95.86      100.72      5.71 o 
  -8   5   4      118.41      123.03      8.21 o 
  -7   5   4       34.71       39.68      6.39 o 
  -6   5   4      189.70      195.01      9.08 o 
  -5   5   4       59.50       56.42      8.59 o 
  -4   5   4      189.66      239.33      7.01 o 
  -3   5   4      128.41      122.28      6.19 o 
  -2   5   4      828.00      767.67     30.73 o 
  -1   5   4      777.86      822.70     12.95 o 
   0   5   4     3352.47     3535.95     60.97 o 
   1   5   4     9240.64     9672.08     57.51 o 
   2   5   4     1669.69     1813.15     19.99 o 
   3   5   4        3.18       25.40      4.39 o 
   4   5   4      623.73      759.91     15.92 o 
   5   5   4      202.62      163.45      6.87 o 
   6   5   4        8.50        7.86      2.38 o 
   7   5   4     1402.20     1345.27     21.15 o 
   8   5   4        0.89        4.12      2.86 o 
   9   5   4      793.44      786.35     15.98 o 
  10   5   4       82.79       76.50     11.71 o 
  11   5   4     1027.46     1030.83     16.30 o 
  12   5   4      264.88      266.96     13.07 o 
  13   5   4      148.12      152.68     14.61 o 
  14   5   4        0.69        5.93      3.64 o 
  15   5   4        3.42        4.54      6.81 o 
 -16   6   4       88.35       74.80     49.46 o 
 -15   6   4        0.92        6.09      5.09 o 
 -14   6   4       10.98       17.68      7.13 o 
 -13   6   4       14.75       12.67      4.54 o 
 -12   6   4      787.91      807.26     34.04 o 
 -11   6   4       37.86       30.46      7.60 o 
 -10   6   4       16.05       24.59      7.08 o 
  -9   6   4        9.58       13.86      3.38 o 
  -8   6   4      453.26      431.30     13.64 o 
  -7   6   4      187.44      175.17      9.26 o 
  -6   6   4     1078.04     1057.87     19.53 o 
  -5   6   4       32.40       58.97      8.85 o 
  -4   6   4     1307.38     1317.34     24.03 o 
  -3   6   4      379.42      372.00      8.53 o 
  -2   6   4     1809.86     1973.97     16.78 o 
  -1   6   4     2575.43     2765.05     18.23 o 
   0   6   4     2873.38     2822.98     53.98 o 
   1   6   4     1154.19     1054.26     19.02 o 
   2   6   4      647.53      584.13     23.37 o 
   3   6   4     1907.31     1845.28     24.01 o 
   4   6   4      701.28      656.28     13.39 o 
   5   6   4      664.80      632.62     14.50 o 
   6   6   4      467.40      473.20     13.50 o 
   7   6   4      619.94      530.42     11.18 o 
   8   6   4      227.36      218.47      8.75 o 
   9   6   4      466.15      471.16     11.76 o 
  10   6   4      355.73      334.55     14.42 o 
  11   6   4      198.18      204.40      9.45 o 
  12   6   4        8.72        9.75      4.43 o 
  13   6   4        1.06        4.54      3.32 o 
  14   6   4        3.75        3.56      4.99 o 
  15   6   4       76.27       75.92     23.92 o 
 -16   7   4       13.73       14.71     12.83 o 
 -15   7   4      129.28      108.00     36.47 o 
 -14   7   4       30.25       34.58     12.85 o 
 -13   7   4      149.81      137.95     30.31 o 
 -12   7   4      110.96      129.70     30.19 o 
 -11   7   4       45.42       61.22      7.44 o 
 -10   7   4        1.18       11.52      4.09 o 
  -9   7   4      376.71      352.45     16.09 o 
  -8   7   4       35.29       38.64      6.95 o 
  -7   7   4      326.18      315.50      7.36 o 
  -6   7   4      456.49      445.19     16.05 o 
  -5   7   4      539.97      548.09     14.69 o 
  -4   7   4      294.48      237.22     10.35 o 
  -3   7   4        0.49        3.46      1.85 o 
  -2   7   4     1076.38     1037.77     17.95 o 
  -1   7   4       65.44       84.38      6.03 o 
   0   7   4      249.56      301.94      9.07 o 
   1   7   4      158.40      114.74      3.78 o 
   2   7   4      294.27      250.87      6.60 o 
   3   7   4      582.97      566.20     12.95 o 
   4   7   4        3.39       10.17      2.91 o 
   5   7   4     2297.95     2369.40     28.47 o 
   6   7   4      684.95      635.27     11.47 o 
   7   7   4      411.29      402.63      9.68 o 
   8   7   4       59.65       51.57      8.31 o 
   9   7   4       42.96       39.93      7.82 o 
  10   7   4      207.17      187.48     11.24 o 
  11   7   4       14.61       16.64      3.69 o 
  12   7   4       74.76       49.29     11.12 o 
  13   7   4       54.40       54.71     13.13 o 
  14   7   4        1.21        4.32      4.22 o 
  15   7   4        1.72        8.80      7.90 o 
 -16   8   4       25.49       39.35     17.69 o 
 -15   8   4        0.70        4.59      4.47 o 
 -14   8   4      139.07      127.92     32.30 o 
 -13   8   4      478.10      511.99     24.60 o 
 -12   8   4       32.86       30.05      6.96 o 
 -11   8   4      151.05      156.25     30.84 o 
 -10   8   4       97.70      119.81      8.53 o 
  -9   8   4      280.39      273.62      7.64 o 
  -8   8   4      508.99      485.19     10.93 o 
  -7   8   4       31.64       28.34      4.84 o 
  -6   8   4      166.97      141.54      5.87 o 
  -5   8   4       15.41       24.85      4.60 o 
  -4   8   4     2269.75     2428.78     36.35 o 
  -3   8   4       95.99       80.39      5.03 o 
  -2   8   4     1147.56     1171.51     19.06 o 
  -1   8   4      165.37      188.92      5.20 o 
   0   8   4      332.98      266.88     11.17 o 
   1   8   4      107.83      107.69     10.37 o 
   2   8   4      128.07      124.56     10.23 o 
   3   8   4     1049.29     1069.93     12.00 o 
   4   8   4      938.50      850.26     12.41 o 
   5   8   4      245.24      257.87      8.15 o 
   6   8   4      974.13      861.77     17.35 o 
   7   8   4       65.26       80.12     11.62 o 
   8   8   4       30.71       21.18      5.03 o 
   9   8   4      321.03      284.57     13.29 o 
  10   8   4      395.95      415.61     10.66 o 
  11   8   4        1.57        9.87      2.61 o 
  12   8   4        6.79        7.12      3.78 o 
  13   8   4      172.34      153.18     18.55 o 
  14   8   4       87.54       62.54     21.06 o 
 -16   9   4       28.91       17.78     11.99 o 
 -15   9   4      226.92      198.66     18.68 o 
 -14   9   4       64.29       78.45     19.66 o 
 -13   9   4        0.39        1.32      6.00 o 
 -12   9   4       17.77       22.98      6.31 o 
 -11   9   4      209.38      220.83     19.11 o 
 -10   9   4      422.53      396.35     19.98 o 
  -9   9   4      441.03      437.66     12.68 o 
  -8   9   4        4.92        5.75      2.17 o 
  -7   9   4      730.58      774.79     21.55 o 
  -6   9   4      748.23      820.71     15.81 o 
  -5   9   4      221.14      191.10      9.33 o 
  -4   9   4      154.59      139.85      6.35 o 
  -3   9   4     1689.79     1772.93     16.24 o 
  -2   9   4       56.94       64.72      4.22 o 
  -1   9   4      126.74      140.31      5.57 o 
   0   9   4      713.49      680.47     19.89 o 
   1   9   4       73.62       77.26     16.37 o 
   2   9   4        3.75        4.62      3.12 o 
   3   9   4     1720.47     1797.76     36.30 o 
   4   9   4      981.39     1014.93     20.80 o 
   5   9   4      390.42      413.53      9.01 o 
   6   9   4       55.68       58.77      5.91 o 
   7   9   4     1154.05     1138.54     20.56 o 
   8   9   4     1493.19     1455.71     56.13 o 
   9   9   4     1944.93     1889.36     29.62 o 
  10   9   4       32.41       30.64      6.81 o 
  11   9   4      295.17      263.05     13.31 o 
  12   9   4      418.68      433.57     15.56 o 
  13   9   4      201.61      217.08     17.57 o 
  14   9   4       17.36       12.53      6.34 o 
 -16  10   4       24.14       14.47      8.10 o 
 -15  10   4      221.99      281.60     21.10 o 
 -14  10   4       20.96       17.78      7.36 o 
 -13  10   4       80.23      102.43     24.33 o 
 -12  10   4      242.64      267.99     41.97 o 
 -11  10   4        0.24        0.80      5.23 o 
 -10  10   4       67.63       59.44     13.59 o 
  -9  10   4        0.30        3.65      3.49 o 
  -8  10   4      301.98      288.72     16.84 o 
  -7  10   4      850.24      831.91     18.43 o 
  -6  10   4     1636.64     1640.01     26.62 o 
  -5  10   4       67.68       62.86      8.02 o 
  -4  10   4       63.17       54.33      7.35 o 
  -3  10   4      224.40      197.00      5.51 o 
  -2  10   4      221.86      216.90      4.77 o 
  -1  10   4      488.19      505.73     15.84 o 
   0  10   4      610.49      651.78     18.98 o 
   1  10   4      412.67      393.71     13.69 o 
   2  10   4      709.47      660.72     18.99 o 
   3  10   4     1214.57     1258.40     23.75 o 
   4  10   4      922.85      926.19     36.89 o 
   5  10   4      719.14      712.68     13.06 o 
   6  10   4      635.70      563.62     10.25 o 
   7  10   4        8.89        9.74      2.51 o 
   8  10   4       23.59       26.47      5.20 o 
   9  10   4      158.08      154.71      8.78 o 
  10  10   4      373.66      387.00     13.09 o 
  11  10   4       58.33       63.66     18.74 o 
  12  10   4      110.16       88.48     21.70 o 
  13  10   4      210.52      235.16     25.18 o 
  14  10   4      261.48      279.30     25.51 o 
 -15  11   4       12.03       14.84      6.41 o 
 -14  11   4        3.86       16.21      8.68 o 
 -13  11   4       51.27       45.02      9.39 o 
 -12  11   4        0.17        4.72      5.17 o 
 -11  11   4      119.78      126.08     22.68 o 
 -10  11   4       83.85       88.86     18.26 o 
  -9  11   4      829.85      844.12     20.41 o 
  -8  11   4      255.54      205.69      7.73 o 
  -7  11   4     1148.48     1155.05     43.08 o 
  -6  11   4      179.37      195.51      6.87 o 
  -5  11   4       86.55       92.89     11.32 o 
  -4  11   4        3.21        3.52      1.71 o 
  -3  11   4       73.81       64.80      5.69 o 
  -2  11   4      371.46      375.48      9.41 o 
  -1  11   4       69.88      104.00     19.67 o 
   0  11   4      300.01      289.05     11.35 o 
   1  11   4       32.68       24.30      5.92 o 
   2  11   4     1596.76     1601.20     33.01 o 
   3  11   4     1853.99     1876.44     33.50 o 
   4  11   4      452.34      429.62      8.46 o 
   5  11   4       14.12       15.47      3.69 o 
   6  11   4      407.66      362.13     10.52 o 
   7  11   4      250.90      240.72      8.74 o 
   8  11   4       62.28       42.73      7.26 o 
   9  11   4      138.76      116.01      8.37 o 
  10  11   4      129.72      103.21     18.53 o 
  11  11   4        0.07        7.20      4.11 o 
  12  11   4      146.64      159.11     22.93 o 
  13  11   4      115.00      107.30     40.13 o 
  14  11   4       42.87       43.93     14.21 o 
 -15  12   4      199.54      219.41     19.73 o 
 -14  12   4       10.86       18.18      8.96 o 
 -13  12   4      222.71      185.33     20.48 o 
 -12  12   4        9.66       15.69      4.83 o 
 -11  12   4        8.38       20.43      5.09 o 
 -10  12   4       40.39       34.81      9.84 o 
  -9  12   4       99.14      102.71      7.94 o 
  -8  12   4       21.86       27.94      7.52 o 
  -7  12   4       24.28       17.98      3.48 o 
  -6  12   4      119.92      131.73      9.25 o 
  -5  12   4       85.17       87.24      8.18 o 
  -4  12   4       25.50       35.06      6.01 o 
  -3  12   4      909.27      915.35     19.12 o 
  -2  12   4     1283.75     1277.10     21.12 o 
  -1  12   4      402.38      379.84     16.81 o 
   0  12   4       49.43       59.83     12.50 o 
   1  12   4      719.98      707.81     23.85 o 
   2  12   4      691.03      681.72     18.79 o 
   3  12   4      167.39      159.41      9.33 o 
   4  12   4       24.70       26.72      3.38 o 
   5  12   4      395.42      361.00      9.49 o 
   6  12   4      466.57      457.17     11.99 o 
   7  12   4      616.94      476.75     30.80 o 
   8  12   4      298.17      273.14      9.35 o 
   9  12   4       35.43       27.23      6.29 o 
  10  12   4       51.10       56.82     10.97 o 
  11  12   4       58.86       56.99     15.69 o 
  12  12   4       25.17       17.11      7.38 o 
  13  12   4       23.80       27.43     10.87 o 
 -15  13   4       67.16       47.09     15.95 o 
 -14  13   4       87.68       83.61     22.84 o 
 -13  13   4        3.10        5.71      6.55 o 
 -12  13   4       18.20       14.26      6.37 o 
 -11  13   4       40.37       34.79      8.68 o 
 -10  13   4       33.26       40.19      9.64 o 
  -9  13   4        0.50        8.88      4.97 o 
  -8  13   4       97.67       86.31     12.73 o 
  -7  13   4      215.43      202.09      9.32 o 
  -6  13   4      995.18      992.96     32.03 o 
  -5  13   4      479.07      459.97     21.42 o 
  -4  13   4       42.05       40.05      6.15 o 
  -3  13   4        7.16       10.75      2.91 o 
  -2  13   4       47.63       65.19     10.15 o 
  -1  13   4      165.96      131.85      8.56 o 
   0  13   4      312.60      315.14     11.92 o 
   1  13   4      524.17      490.90     15.39 o 
   2  13   4       97.07       92.62     18.45 o 
   3  13   4      224.29      216.87     15.21 o 
   4  13   4       81.61       95.28     11.06 o 
   5  13   4     3552.90     3619.99     75.21 o 
   6  13   4     2735.67     2581.04     66.81 o 
   7  13   4       13.82       15.25      3.67 o 
   8  13   4      105.83       86.96      8.12 o 
   9  13   4       14.43       18.46      7.97 o 
  10  13   4      221.07      275.81     25.77 o 
  11  13   4       74.19       52.37     18.66 o 
  12  13   4       11.52       20.47      7.27 o 
  13  13   4        0.03        4.64      5.08 o 
 -14  14   4       21.05       15.70      7.34 o 
 -13  14   4       11.53       13.75      6.22 o 
 -12  14   4       32.26       50.54     14.44 o 
 -11  14   4       29.54       28.84     10.60 o 
 -10  14   4        2.04        6.94      4.05 o 
  -9  14   4       42.02       38.70      9.83 o 
  -8  14   4        0.06        2.93      1.95 o 
  -7  14   4      592.07      656.09     17.50 o 
  -6  14   4      834.68      858.79     18.35 o 
  -5  14   4      224.41      242.59      8.21 o 
  -4  14   4      720.02      703.04     19.28 o 
  -3  14   4      520.68      555.38     11.98 o 
  -2  14   4        0.16        2.41      1.26 o 
  -1  14   4      252.21      244.34     11.87 o 
   0  14   4      383.35      426.53     13.74 o 
   1  14   4      410.51      410.92     15.18 o 
   2  14   4     1013.10     1031.93     24.98 o 
   3  14   4      623.87      633.44     14.98 o 
   4  14   4      370.36      330.60     16.16 o 
   5  14   4      557.03      542.94     19.22 o 
   6  14   4        8.65       15.57      4.01 o 
   7  14   4      116.54       98.07      7.63 o 
   8  14   4        8.00       11.19      3.72 o 
   9  14   4       16.70       26.04      7.78 o 
  10  14   4       62.76       80.06     21.95 o 
  11  14   4        8.19        8.08      5.26 o 
  12  14   4        0.05        7.68      4.89 o 
  13  14   4      150.27       99.56     42.05 o 
 -14  15   4        0.68        7.31      6.32 o 
 -13  15   4      340.32      317.38     16.50 o 
 -12  15   4       64.37       57.97     16.85 o 
 -11  15   4      224.20      256.44     22.31 o 
 -10  15   4       47.86       49.37     16.82 o 
  -9  15   4       12.68        7.79      5.78 o 
  -8  15   4        1.44        2.61      3.02 o 
  -7  15   4      121.60      124.24     11.12 o 
  -6  15   4       24.55       31.75      6.91 o 
  -5  15   4      528.53      562.22     14.53 o 
  -4  15   4       59.33       64.41     11.15 o 
  -3  15   4      113.15       97.31     11.57 o 
  -2  15   4       70.96       75.53      6.42 o 
  -1  15   4      263.70      229.01     18.37 o 
   0  15   4      171.36      153.69     16.38 o 
   1  15   4      152.26      174.66     24.67 o 
   2  15   4       47.62       52.62     12.02 o 
   3  15   4      151.22      153.82     13.76 o 
   4  15   4       35.17       27.97      5.48 o 
   5  15   4      340.93      328.59     17.42 o 
   6  15   4       13.51       28.32      8.06 o 
   7  15   4      375.11      380.36     15.81 o 
   8  15   4      158.07      149.07     21.04 o 
   9  15   4        9.26       15.02      6.95 o 
  10  15   4        8.63       16.85      7.48 o 
  11  15   4      150.96      139.43     33.53 o 
  12  15   4       51.62       60.03     15.93 o 
 -14  16   4       76.43       65.56     21.98 o 
 -13  16   4        0.01        6.62      3.97 o 
 -12  16   4      435.99      477.26     22.94 o 
 -11  16   4      179.04      193.13     25.78 o 
 -10  16   4       70.68       75.07     21.46 o 
  -9  16   4        0.10        5.29      5.42 o 
  -8  16   4       99.23      104.50     21.12 o 
  -7  16   4      311.24      319.58      9.32 o 
  -6  16   4       55.71       50.76     10.03 o 
  -5  16   4        2.74        4.72      2.28 o 
  -4  16   4      162.97      150.00      7.16 o 
  -3  16   4        1.94        3.67      1.59 o 
  -2  16   4      374.18      338.57      7.15 o 
  -1  16   4     1365.12     1402.77     37.84 o 
   0  16   4     1492.96     1433.43     36.69 o 
   1  16   4      789.20      751.74     20.11 o 
   2  16   4       25.24       23.34      7.85 o 
   3  16   4        6.86        6.27      2.39 o 
   4  16   4       14.75       16.08      4.17 o 
   5  16   4        6.08        5.25      2.53 o 
   6  16   4      259.28      243.89     14.27 o 
   7  16   4       17.73       21.67      6.10 o 
   8  16   4       40.25       37.90     11.27 o 
   9  16   4        3.96       14.41      7.58 o 
  10  16   4      114.73       91.33     26.05 o 
  11  16   4      460.76      501.93     23.64 o 
  12  16   4       21.52       26.78      9.50 o 
 -13  17   4      261.56      312.51     39.22 o 
 -12  17   4       28.13       17.30     10.07 o 
 -11  17   4      241.95      248.68     28.36 o 
 -10  17   4      245.41      216.69     44.48 o 
  -9  17   4      161.98      145.03     31.07 o 
  -8  17   4      272.35      261.68     16.88 o 
  -7  17   4       20.13       21.64      6.12 o 
  -6  17   4       23.37       22.20      6.54 o 
  -5  17   4      136.97      121.57      9.31 o 
  -4  17   4      817.28      890.85     16.91 o 
  -3  17   4       18.24       17.48      4.97 o 
  -2  17   4        7.99        7.45      2.37 o 
  -1  17   4      236.38      228.73     16.55 o 
   0  17   4      683.29      678.52     27.59 o 
   1  17   4     1398.21     1272.86     34.00 o 
   2  17   4       75.19       80.92     14.98 o 
   3  17   4        7.44        9.21      2.91 o 
   4  17   4        0.26        4.30      5.14 o 
   5  17   4       83.89       88.00     11.82 o 
   6  17   4        8.90       10.32      4.37 o 
   7  17   4       44.16       39.89     10.95 o 
   8  17   4       75.39       76.40     18.79 o 
   9  17   4        0.21        8.14      5.55 o 
  10  17   4      147.06      101.92     29.02 o 
  11  17   4       59.44       45.89     16.84 o 
 -13  18   4       29.63       19.93     12.03 o 
 -12  18   4      160.30      184.60     25.17 o 
 -11  18   4       27.13       30.01     11.42 o 
 -10  18   4        0.45        6.01      6.11 o 
  -9  18   4       33.84       36.77     12.33 o 
  -8  18   4      175.70      188.94     20.80 o 
  -7  18   4       79.96       67.07     13.62 o 
  -6  18   4      111.23      111.13      9.62 o 
  -5  18   4        5.51       11.58      3.81 o 
  -4  18   4        0.53        1.45      4.40 o 
  -3  18   4       77.64       66.80     13.16 o 
  -2  18   4      199.65      199.53     25.15 o 
  -1  18   4      729.09      663.02     21.46 o 
   0  18   4     1855.30     1939.63     45.66 o 
   1  18   4     1390.14     1446.54     49.23 o 
   2  18   4       83.20      115.85     22.18 o 
   3  18   4      245.41      254.52     15.08 o 
   4  18   4      434.68      397.34     15.82 o 
   5  18   4      566.14      486.03     17.56 o 
   6  18   4       83.67       81.00     16.66 o 
   7  18   4      497.73      501.36     26.99 o 
   8  18   4       19.12       27.23      8.05 o 
   9  18   4       36.35       42.07     15.73 o 
  10  18   4        6.49       14.52      5.83 o 
  11  18   4       37.63       58.70     21.94 o 
 -12  19   4        2.37       10.51      5.21 o 
 -11  19   4       20.31       17.59      7.62 o 
 -10  19   4      177.48      185.50     14.85 o 
  -9  19   4       72.73       52.07     19.60 o 
  -8  19   4       68.97       68.82     23.17 o 
  -7  19   4        5.95       10.58      5.55 o 
  -6  19   4       33.64       30.22      7.10 o 
  -5  19   4       24.78       20.26      7.00 o 
  -4  19   4      264.57      253.54     12.35 o 
  -3  19   4        0.29        5.66      3.59 o 
  -2  19   4        0.10        5.06      3.67 o 
  -1  19   4        9.26        7.48      5.05 o 
   0  19   4      142.00      161.30     22.94 o 
   1  19   4      239.91      214.08     18.29 o 
   2  19   4       42.24       36.41      8.74 o 
   3  19   4       19.76       22.34      6.65 o 
   4  19   4      143.83      111.10     29.16 o 
   5  19   4       36.84       39.79     10.66 o 
   6  19   4       37.55       35.43      7.27 o 
   7  19   4        4.04        4.83      6.62 o 
   8  19   4        9.55       12.84      6.06 o 
   9  19   4        0.18        7.05      4.79 o 
  10  19   4      213.18      251.63     22.77 o 
 -11  20   4       46.71       36.22     10.85 o 
 -10  20   4       56.18       43.15     19.21 o 
  -9  20   4        0.09        1.87      4.65 o 
  -8  20   4        5.51        3.73      4.03 o 
  -7  20   4      193.23      233.69     33.92 o 
  -6  20   4      153.35      148.95     14.38 o 
  -5  20   4      342.81      320.65     19.52 o 
  -4  20   4        6.66        4.82      5.68 o 
  -3  20   4       98.86       95.45     16.89 o 
  -2  20   4      179.38      174.48     15.76 o 
  -1  20   4       25.93       22.86      8.27 o 
   0  20   4       31.48       27.54      6.38 o 
   1  20   4       16.45       28.30      8.73 o 
   2  20   4       11.75       15.02      6.64 o 
   3  20   4        2.93        5.19      5.23 o 
   4  20   4      285.33      288.72     16.25 o 
   5  20   4      672.28      729.62     22.77 o 
   6  20   4      497.51      486.32     22.90 o 
   7  20   4       52.31       65.14     19.87 o 
   8  20   4       12.96       20.30      9.96 o 
   9  20   4        0.12        4.37      5.10 o 
  10  20   4       46.22       49.24     14.12 o 
 -11  21   4        1.99       -0.01      9.16 o 
 -10  21   4       40.04       30.52     18.53 o 
  -9  21   4       45.31       53.31     26.65 o 
  -8  21   4       12.80       13.96      8.59 o 
  -7  21   4       68.15       50.53     19.83 o 
  -6  21   4       20.75       15.13     14.18 o 
  -5  21   4      477.76      505.88     32.43 o 
  -4  21   4      124.14      112.86     15.05 o 
  -3  21   4      127.28      127.18     37.92 o 
  -2  21   4       62.93       32.54     12.21 o 
  -1  21   4       17.91       22.02      8.37 o 
   0  21   4       31.60       30.63      8.51 o 
   1  21   4       12.12       10.72      6.26 o 
   2  21   4       17.76       19.51      6.69 o 
   3  21   4        4.72        7.16      4.88 o 
   4  21   4       18.17       13.26      4.49 o 
   5  21   4       44.35       48.88     16.77 o 
   6  21   4      357.96      375.12     23.09 o 
   7  21   4       55.90       46.98     19.32 o 
   8  21   4      266.57      319.55     48.02 o 
   9  21   4       25.19       27.02     11.47 o 
 -10  22   4        6.01        3.58      5.27 o 
  -9  22   4        2.96        5.08      8.73 o 
  -8  22   4       39.91       50.37     20.57 o 
  -7  22   4       11.47       13.96      7.73 o 
  -6  22   4       37.13       35.59     20.34 o 
  -5  22   4      380.22      305.35     25.09 o 
  -4  22   4      349.68      343.63     45.97 o 
  -3  22   4        0.12        5.33      7.31 o 
  -2  22   4        0.02       -0.41      6.77 o 
  -1  22   4       31.60       31.64     12.34 o 
   0  22   4        7.84       10.99      4.59 o 
   1  22   4        5.57       11.52      5.72 o 
   2  22   4        3.40        6.32      3.20 o 
   3  22   4      147.07      181.29     17.64 o 
   4  22   4        4.74        7.05      3.87 o 
   5  22   4       39.16       34.88     12.81 o 
   6  22   4      117.78       98.90     33.95 o 
   7  22   4       12.46       10.41      6.68 o 
   8  22   4       96.05       66.41     31.10 o 
  -9  23   4        0.18        5.50      7.47 o 
  -8  23   4        3.20       10.82     10.88 o 
  -7  23   4        8.72       14.93      8.86 o 
  -6  23   4      161.14      113.31     73.40 o 
  -5  23   4      301.44      338.68     27.15 o 
  -4  23   4        0.00        3.85      6.53 o 
  -3  23   4       50.08       42.07     23.07 o 
  -2  23   4        6.59       11.77      5.08 o 
  -1  23   4       26.92       26.17     12.09 o 
   0  23   4        6.17        8.97      4.62 o 
   1  23   4        9.32       12.13      4.40 o 
   2  23   4       10.87       14.56      4.05 o 
   3  23   4       57.31       47.09     13.15 o 
   4  23   4       17.64       17.69      5.68 o 
   5  23   4        0.14        5.23      5.35 o 
   6  23   4       24.25       26.23     11.71 o 
   7  23   4       32.41       32.02     12.27 o 
  -8  24   4      119.30       87.01     46.41 o 
  -7  24   4        0.26       11.42      7.29 o 
  -6  24   4       16.37       31.66     14.78 o 
  -5  24   4       79.79       82.89     55.07 o 
  -4  24   4      146.61      167.45     28.54 o 
  -3  24   4       31.03       22.16     12.77 o 
  -2  24   4        2.70        1.63      7.96 o 
  -1  24   4        0.09        5.98      4.21 o 
   0  24   4       24.01       30.99     12.82 o 
   1  24   4        3.00        7.33      5.00 o 
   2  24   4        0.53        4.85      3.13 o 
   3  24   4       28.88       27.37      6.86 o 
   4  24   4       19.30       26.21     13.41 o 
   5  24   4        0.01        6.12      6.85 o 
   6  24   4       99.42       84.70     36.53 o 
  -7  25   4       88.63      106.98     49.70 o 
  -6  25   4        2.33        7.58     16.21 o 
  -5  25   4        7.45        5.95      8.92 o 
  -4  25   4       18.47       24.37     19.19 o 
  -3  25   4       36.34       19.81     10.87 o 
  -2  25   4       16.51        9.66      7.76 o 
  -1  25   4       34.86       40.68     20.61 o 
   0  25   4        8.97        3.78      5.42 o 
   1  25   4       47.51       36.42     11.65 o 
   2  25   4      128.77       71.36     25.39 o 
   3  25   4      106.75      121.23     14.45 o 
   4  25   4        3.61        4.78      5.54 o 
   5  25   4        0.48        4.35      5.06 o 
  -5  26   4        2.43       -5.28     11.03 o 
  -4  26   4       35.32       23.51     16.89 o 
  -3  26   4       37.66       26.56     19.19 o 
  -2  26   4        0.56        2.65      4.00 o 
  -1  26   4        1.58        3.40      6.41 o 
   0  26   4       22.83       29.21     13.64 o 
   1  26   4       19.72       17.37      9.22 o 
   2  26   4       13.30       12.49      8.12 o 
   3  26   4        7.09       12.51     13.82 o 
  -2  27   4        2.68        2.73      3.39 o 
  -1  27   4       10.86       18.63     12.58 o 
   0  27   4       10.89       10.89      4.22 o 
 -16   1   5       35.15       24.25     15.69 o 
 -15   1   5        0.00       -4.51     16.21 o 
 -14   1   5       30.57       29.00     13.42 o 
 -13   1   5       38.91       29.14      7.69 o 
 -12   1   5       12.67       14.30      5.84 o 
 -11   1   5        2.72        5.79      5.07 o 
 -10   1   5      426.62      387.40     17.77 o 
  -9   1   5       24.40       32.66      7.07 o 
  -8   1   5       55.99       60.35     10.98 o 
  -7   1   5        0.79       11.25      4.48 o 
  -6   1   5       56.89       72.06     12.06 o 
  -5   1   5      107.09      129.51     19.00 o 
  -4   1   5     1086.23     1095.52     29.32 o 
  -3   1   5        2.41        2.55      2.77 o 
  -2   1   5      458.84      540.84     13.69 o 
  -1   1   5       19.94       35.92      6.05 o 
   0   1   5     1099.11     1211.90     23.21 o 
   1   1   5       39.56       42.01      6.79 o 
   2   1   5      235.74      206.73      9.42 o 
   3   1   5       49.21       87.01     10.71 o 
   4   1   5       10.94       12.91      2.73 o 
   5   1   5     1259.84     1305.14     19.58 o 
   6   1   5        1.82       11.68      3.30 o 
   7   1   5     1021.21      991.92     22.56 o 
   8   1   5      182.44      160.73     22.28 o 
   9   1   5      120.95      123.92     15.19 o 
  10   1   5       22.73       25.64      5.51 o 
  11   1   5       61.64       64.91     11.78 o 
  12   1   5      173.06      156.84     14.19 o 
  13   1   5       48.84       38.28      9.72 o 
  14   1   5      250.16      261.64     19.03 o 
 -16   2   5       35.86       25.61     24.72 o 
 -15   2   5       26.77       39.87     21.60 o 
 -14   2   5        6.77        9.53      5.00 o 
 -13   2   5       39.99       37.28     11.04 o 
 -12   2   5      164.82      143.64     11.67 o 
 -11   2   5      310.57      286.85     18.35 o 
 -10   2   5      268.72      292.32     14.53 o 
  -9   2   5     3810.33     3843.19     60.81 o 
  -8   2   5     1068.17     1114.82     25.71 o 
  -7   2   5      489.07      473.38     18.39 o 
  -6   2   5     2370.80     2427.67     38.84 o 
  -5   2   5     1749.16     1781.93     26.46 o 
  -4   2   5       50.24      105.33     19.63 o 
  -3   2   5       48.37       47.43      8.09 o 
  -2   2   5      177.46      186.70     10.21 o 
  -1   2   5      545.12      522.40     22.84 o 
   0   2   5        0.01        2.09      2.90 o 
   1   2   5      607.94      571.57     14.24 o 
   2   2   5      132.19      150.52     13.76 o 
   3   2   5        0.01        6.94      2.38 o 
   4   2   5      720.12      747.20     17.26 o 
   5   2   5       59.38       57.51      6.64 o 
   6   2   5       75.47       84.92     12.20 o 
   7   2   5       28.41       32.28      5.70 o 
   8   2   5     1100.94     1125.20     20.74 o 
   9   2   5      768.33      732.12     17.45 o 
  10   2   5      255.72      235.90     11.05 o 
  11   2   5        0.55        5.58      4.07 o 
  12   2   5       68.10       71.98     14.32 o 
  13   2   5       10.52       14.95      6.19 o 
  14   2   5        5.16        6.36      4.12 o 
 -16   3   5       27.54       32.75     13.49 o 
 -15   3   5        5.47       12.26      9.60 o 
 -14   3   5        0.47        7.24      4.43 o 
 -13   3   5        5.69       13.37     18.71 o 
 -12   3   5      157.65      168.77     15.08 o 
 -11   3   5        9.33        9.56      4.15 o 
 -10   3   5      116.96      122.36     21.43 o 
  -9   3   5      136.10      132.02     19.67 o 
  -8   3   5      443.45      426.18     18.90 o 
  -7   3   5      767.14      820.71     20.71 o 
  -6   3   5      459.54      490.09     19.17 o 
  -5   3   5      865.02      927.99     17.75 o 
  -4   3   5       18.71       29.88      7.06 o 
  -3   3   5      812.49      890.52     27.93 o 
  -2   3   5      263.30      256.63      8.32 o 
  -1   3   5      602.33      592.01     13.36 o 
   0   3   5       17.28       38.04      6.61 o 
   1   3   5     3912.72     4318.08     62.07 o 
   2   3   5      333.90      339.12     10.08 o 
   3   3   5     1217.77     1395.85     17.69 o 
   4   3   5      546.63      651.87     17.09 o 
   5   3   5       93.18      105.00     12.19 o 
   6   3   5      168.05      168.85      7.87 o 
   7   3   5        5.09        9.18      3.48 o 
   8   3   5     2646.86     2706.51     37.60 o 
   9   3   5      175.35      206.69     12.58 o 
  10   3   5      147.01      138.43     10.22 o 
  11   3   5      137.49      137.25     12.37 o 
  12   3   5       65.73       51.94     10.28 o 
  13   3   5      348.20      341.46     12.77 o 
  14   3   5       28.65       24.55      8.97 o 
 -16   4   5       12.26        4.80      9.81 o 
 -15   4   5        6.87       11.35      8.41 o 
 -14   4   5      124.70      151.85     15.09 o 
 -13   4   5      130.70      127.44     29.00 o 
 -12   4   5       19.86       13.93      5.71 o 
 -11   4   5       14.72       21.18      5.70 o 
 -10   4   5       54.53       47.33      9.47 o 
  -9   4   5      509.05      536.73     16.72 o 
  -8   4   5        1.08        2.32      3.44 o 
  -7   4   5       23.63       22.20      5.41 o 
  -6   4   5        8.34        3.91      4.70 o 
  -5   4   5      297.74      264.94      9.88 o 
  -4   4   5      375.44      337.40      9.91 o 
  -3   4   5      465.32      528.35     13.37 o 
  -2   4   5      317.72      270.44     10.11 o 
  -1   4   5     4338.29     4640.40     54.56 o 
   0   4   5      219.51      263.12      9.74 o 
   1   4   5      578.75      542.59     13.21 o 
   2   4   5       14.67        8.41      2.81 o 
   3   4   5      315.66      315.15      7.94 o 
   4   4   5       81.30       76.41      9.56 o 
   5   4   5       98.68      100.72     10.40 o 
   6   4   5     1676.07     1749.36     25.31 o 
   7   4   5        4.34        9.94      2.91 o 
   8   4   5        0.38        4.41      3.98 o 
   9   4   5      304.35      313.30     13.44 o 
  10   4   5        0.24        7.13      5.67 o 
  11   4   5       94.07      108.74     10.64 o 
  12   4   5      514.43      485.58     14.52 o 
  13   4   5      107.61       68.34     14.86 o 
  14   4   5       93.45       62.50     25.93 o 
 -16   5   5       12.09        8.82      5.51 o 
 -15   5   5       50.42       36.51     16.55 o 
 -14   5   5        3.00        5.45     10.03 o 
 -13   5   5       12.95       21.50     11.11 o 
 -12   5   5       12.95       14.22      4.40 o 
 -11   5   5      719.61      750.55     23.33 o 
 -10   5   5      953.04      935.09     24.37 o 
  -9   5   5      443.57      460.51     13.72 o 
  -8   5   5      147.78      154.84     11.84 o 
  -7   5   5      251.62      258.10     15.47 o 
  -6   5   5        7.08       11.09      3.97 o 
  -5   5   5       13.37       19.15      5.29 o 
  -4   5   5      241.69      221.60     10.32 o 
  -3   5   5      109.59      125.42     10.62 o 
  -2   5   5     1042.93     1109.41     17.94 o 
  -1   5   5      206.42      210.16      7.88 o 
   0   5   5     5786.62     6171.74    118.65 o 
   1   5   5      553.84      606.08     13.76 o 
   2   5   5      545.62      595.55     12.93 o 
   3   5   5      296.34      286.55      8.61 o 
   4   5   5      146.97      139.86     12.01 o 
   5   5   5      315.63      317.04      9.39 o 
   6   5   5       64.81       78.20      9.84 o 
   7   5   5       85.87      108.25     14.41 o 
   8   5   5       10.12        9.81      3.11 o 
   9   5   5      127.28      150.50     14.31 o 
  10   5   5       70.69       86.94     15.17 o 
  11   5   5      332.71      336.50     13.65 o 
  12   5   5      350.38      358.07     14.68 o 
  13   5   5       78.89       85.46     21.74 o 
  14   5   5       12.10       17.43      6.63 o 
 -16   6   5      147.25      105.93     59.16 o 
 -15   6   5       55.74       45.36     15.01 o 
 -14   6   5      171.78      126.70     35.14 o 
 -13   6   5      111.58      106.51     23.62 o 
 -12   6   5      102.06       86.41     18.53 o 
 -11   6   5      424.47      466.21     14.52 o 
 -10   6   5      494.78      518.26     22.95 o 
  -9   6   5       81.05       94.44     17.61 o 
  -8   6   5       14.23       15.48      5.33 o 
  -7   6   5      436.76      450.31     13.68 o 
  -6   6   5        0.09        8.59      5.39 o 
  -5   6   5      247.78      244.23      9.05 o 
  -4   6   5       40.01       44.69      7.41 o 
  -3   6   5      128.26      137.50     15.46 o 
  -2   6   5     1956.13     2045.37     19.41 o 
  -1   6   5       82.12       76.11      6.51 o 
   0   6   5     2402.68     2342.10     54.63 o 
   1   6   5     1123.50     1144.09     13.81 o 
   2   6   5      659.38      687.69     12.89 o 
   3   6   5     1076.54     1117.73     20.35 o 
   4   6   5       11.85       10.68      2.38 o 
   5   6   5       22.44       28.06      4.14 o 
   6   6   5      207.84      204.21     15.67 o 
   7   6   5      205.00      209.58     17.28 o 
   8   6   5      371.46      362.40      9.64 o 
   9   6   5      273.41      289.17     11.43 o 
  10   6   5      223.03      217.32     15.63 o 
  11   6   5       43.73       46.42      9.63 o 
  12   6   5      167.43      177.04     11.58 o 
  13   6   5      353.22      393.79     14.63 o 
  14   6   5        0.67        4.99      4.49 o 
 -16   7   5       97.88       66.19     44.19 o 
 -15   7   5      225.31      225.26     18.77 o 
 -14   7   5      110.83      107.23     29.78 o 
 -13   7   5        8.60       11.80      6.29 o 
 -12   7   5        0.84       12.07      5.36 o 
 -11   7   5      120.76      109.87     10.44 o 
 -10   7   5       20.80       23.54      6.45 o 
  -9   7   5      624.15      612.07     15.99 o 
  -8   7   5      137.18      136.20     23.79 o 
  -7   7   5       73.62       81.94     17.76 o 
  -6   7   5        5.25        8.37      3.08 o 
  -5   7   5      365.00      348.55     11.98 o 
  -4   7   5      552.73      569.81     15.38 o 
  -3   7   5       83.07       91.73     11.07 o 
  -2   7   5      124.83      127.50      5.03 o 
  -1   7   5       24.36       37.62      5.96 o 
   0   7   5      232.12      243.45      8.43 o 
   1   7   5       86.41       71.41      7.60 o 
   2   7   5       42.74       48.37      5.26 o 
   3   7   5     1861.27     1916.36     23.22 o 
   4   7   5      108.60      108.17      9.97 o 
   5   7   5      272.97      302.87      8.16 o 
   6   7   5     1339.92     1295.37     19.75 o 
   7   7   5      119.99      128.10      9.55 o 
   8   7   5        5.66        7.29      3.56 o 
   9   7   5        1.17        4.96      2.90 o 
  10   7   5        1.74        4.42      3.40 o 
  11   7   5       23.10       25.10      6.41 o 
  12   7   5        1.03        5.13      3.16 o 
  13   7   5      324.01      347.81     24.66 o 
  14   7   5      247.18      268.88     13.15 o 
 -16   8   5       76.44       55.70     37.15 o 
 -15   8   5       24.94       28.22     29.18 o 
 -14   8   5        0.98        4.98      5.50 o 
 -13   8   5      122.17       65.90     19.78 o 
 -12   8   5       28.26       38.29     13.93 o 
 -11   8   5      218.83      218.35     17.48 o 
 -10   8   5       32.13       24.16      5.91 o 
  -9   8   5       99.38       94.58     11.33 o 
  -8   8   5       26.04       32.63      8.13 o 
  -7   8   5       32.58       39.02      7.89 o 
  -6   8   5       12.25       17.66      3.90 o 
  -5   8   5       94.83       91.14     18.87 o 
  -4   8   5      220.61      221.31      6.32 o 
  -3   8   5      251.40      257.78      7.00 o 
  -2   8   5     1636.84     1589.21     20.54 o 
  -1   8   5      537.48      599.92     14.90 o 
   0   8   5       61.43       56.39      3.38 o 
   1   8   5     1815.22     1775.65     22.66 o 
   2   8   5      378.41      400.42     10.85 o 
   3   8   5      180.28      185.32     10.99 o 
   4   8   5       48.86       54.96      6.66 o 
   5   8   5        8.74       12.03      3.34 o 
   6   8   5       23.50       27.96      5.12 o 
   7   8   5       13.42       14.51      3.86 o 
   8   8   5        2.59        7.10      2.73 o 
   9   8   5      792.56      780.28     19.48 o 
  10   8   5       12.46       12.86      3.32 o 
  11   8   5        0.18        7.39      3.19 o 
  12   8   5       56.32       56.10     14.76 o 
  13   8   5      453.77      490.64     17.02 o 
  14   8   5       11.27        4.29      4.05 o 
 -15   9   5       29.21       22.82      9.57 o 
 -14   9   5       42.74       27.13     12.67 o 
 -13   9   5       55.38       57.09     19.73 o 
 -12   9   5        0.04        4.96      4.96 o 
 -11   9   5      123.88      151.95     31.41 o 
 -10   9   5       28.72       29.20      8.33 o 
  -9   9   5        4.33        8.76      3.45 o 
  -8   9   5        0.17        6.25      4.07 o 
  -7   9   5      311.41      335.73     11.08 o 
  -6   9   5      153.91      164.36     14.40 o 
  -5   9   5       11.80       13.51      3.60 o 
  -4   9   5      124.65      122.77     12.44 o 
  -3   9   5       73.48       64.90      8.73 o 
  -2   9   5       11.57       18.02      3.74 o 
  -1   9   5       34.13       32.40      4.73 o 
   0   9   5       59.02       74.26     17.33 o 
   1   9   5      723.06      768.61     26.18 o 
   2   9   5       30.99       42.85      7.93 o 
   3   9   5       16.90       23.65      3.90 o 
   4   9   5        5.40        7.50      1.71 o 
   5   9   5      114.06      133.28     11.29 o 
   6   9   5      124.33      125.99     14.25 o 
   7   9   5        7.79       11.52      3.57 o 
   8   9   5      213.12      190.78     11.67 o 
   9   9   5        4.90        8.66      3.70 o 
  10   9   5        0.95        6.22      3.48 o 
  11   9   5       24.80       26.96      7.68 o 
  12   9   5      155.75      111.86     27.27 o 
  13   9   5       37.24       39.01     11.52 o 
 -15  10   5        2.05        5.76      6.88 o 
 -14  10   5       43.65       19.22     10.64 o 
 -13  10   5       36.46       42.77     13.56 o 
 -12  10   5        6.72       10.51      5.88 o 
 -11  10   5        2.19        9.45      5.32 o 
 -10  10   5       43.88       36.52      8.15 o 
  -9  10   5       49.71       64.08      8.74 o 
  -8  10   5      358.33      364.91     13.46 o 
  -7  10   5        0.78        5.52      4.06 o 
  -6  10   5      264.30      293.41     15.08 o 
  -5  10   5      314.28      325.62     10.74 o 
  -4  10   5      221.10      214.90      8.72 o 
  -3  10   5       55.15       60.68      7.36 o 
  -2  10   5        2.68        4.44      1.28 o 
  -1  10   5       53.08       74.20     15.14 o 
   0  10   5       15.34       24.19      6.52 o 
   1  10   5      835.70      833.81     22.98 o 
   2  10   5       15.05       16.44      3.65 o 
   3  10   5        0.14        0.86      3.83 o 
   4  10   5        9.47        9.99      1.94 o 
   5  10   5      898.56      799.49     14.64 o 
   6  10   5       83.12       85.56     11.13 o 
   7  10   5       75.81       77.19     11.77 o 
   8  10   5        0.23        2.53      2.54 o 
   9  10   5       39.03       44.74      8.71 o 
  10  10   5       18.83       18.31      5.63 o 
  11  10   5       46.51       46.47     15.54 o 
  12  10   5       21.37       30.37     10.88 o 
  13  10   5        8.11        5.71      4.82 o 
 -15  11   5       61.73       61.14     26.46 o 
 -14  11   5       20.09       22.05      7.73 o 
 -13  11   5       61.89       47.86     16.59 o 
 -12  11   5       16.08       19.31      7.31 o 
 -11  11   5      384.13      361.41     29.96 o 
 -10  11   5      191.45      173.61     32.84 o 
  -9  11   5       68.89       79.43     15.26 o 
  -8  11   5      641.04      615.33     20.41 o 
  -7  11   5      697.64      697.11     16.29 o 
  -6  11   5       67.31       78.76     11.20 o 
  -5  11   5     1102.47     1128.26     32.98 o 
  -4  11   5     1854.69     2004.46     28.64 o 
  -3  11   5     2221.11     2256.18     31.06 o 
  -2  11   5      706.74      685.69     11.87 o 
  -1  11   5       27.84       28.54      5.53 o 
   0  11   5       61.53       79.56     14.95 o 
   1  11   5      140.22      165.66     23.66 o 
   2  11   5       26.98       32.57      7.64 o 
   3  11   5      383.95      344.78     11.49 o 
   4  11   5        0.03        4.45      2.17 o 
   5  11   5      175.14      150.21     11.44 o 
   6  11   5     1627.87     1469.91     21.37 o 
   7  11   5      982.23     1039.77     19.78 o 
   8  11   5      197.17      190.96      9.83 o 
   9  11   5       90.11      106.34      8.16 o 
  10  11   5       56.85       42.48      9.74 o 
  11  11   5       10.12        9.81      6.15 o 
  12  11   5       46.71       40.73     14.54 o 
  13  11   5       16.58       22.87     13.39 o 
 -15  12   5       76.98       59.41     28.73 o 
 -14  12   5        0.10        7.75      6.25 o 
 -13  12   5      251.39      327.73     41.83 o 
 -12  12   5        2.42        8.08      4.24 o 
 -11  12   5       55.68       51.40     11.18 o 
 -10  12   5        7.52        7.46      5.38 o 
  -9  12   5        2.69        8.26      3.48 o 
  -8  12   5      315.89      364.07     11.58 o 
  -7  12   5       58.39       68.40     13.44 o 
  -6  12   5       91.43       93.20     13.63 o 
  -5  12   5     1028.14      989.66     20.47 o 
  -4  12   5      497.82      483.14     11.23 o 
  -3  12   5       21.80       17.31      2.90 o 
  -2  12   5       52.78       59.05      6.29 o 
  -1  12   5        9.00       27.80      6.85 o 
   0  12   5        1.22        6.67      5.28 o 
   1  12   5       35.63       37.76      7.68 o 
   2  12   5       36.02       31.39      7.43 o 
   3  12   5      369.39      378.57     12.51 o 
   4  12   5      385.55      354.78     18.09 o 
   5  12   5      262.39      237.69     13.52 o 
   6  12   5       92.07       84.58      6.03 o 
   7  12   5      142.79      155.22     17.96 o 
   8  12   5      268.33      239.54     11.49 o 
   9  12   5      136.37      116.84     28.38 o 
  10  12   5      113.38      108.49     26.31 o 
  11  12   5        0.79        3.00      5.55 o 
  12  12   5        2.72       11.22      7.00 o 
  13  12   5       12.28       14.80      8.35 o 
 -14  13   5       12.72        8.69      7.66 o 
 -13  13   5      139.90      118.60     34.86 o 
 -12  13   5      217.68      234.56     34.50 o 
 -11  13   5        0.57        2.15      4.50 o 
 -10  13   5      101.02      100.82     27.38 o 
  -9  13   5        0.92        4.35      3.15 o 
  -8  13   5       22.33       31.67      6.86 o 
  -7  13   5      176.46      181.34     13.00 o 
  -6  13   5      115.10      116.97     12.22 o 
  -5  13   5       12.57        7.34      3.54 o 
  -4  13   5      909.63      822.61     55.45 o 
  -3  13   5      139.12      110.12      7.79 o 
  -2  13   5      863.87      857.84     22.95 o 
  -1  13   5      968.65      911.15     23.49 o 
   0  13   5      170.54      204.50     13.28 o 
   1  13   5     1544.65     1561.71     33.54 o 
   2  13   5      146.65      164.14     17.54 o 
   3  13   5       91.93      104.98     11.12 o 
   4  13   5      640.57      615.92     14.52 o 
   5  13   5      325.56      334.85     11.51 o 
   6  13   5       34.32       34.13      7.02 o 
   7  13   5      337.31      309.55     12.88 o 
   8  13   5       28.34       29.11      8.26 o 
   9  13   5        2.51        7.36      4.31 o 
  10  13   5      181.12      168.81     44.67 o 
  11  13   5       69.15       60.00     20.87 o 
  12  13   5       18.20       26.95      9.45 o 
 -14  14   5       13.56        8.33      6.11 o 
 -13  14   5      141.30      133.04     41.81 o 
 -12  14   5      181.51      174.85     23.73 o 
 -11  14   5      240.57      231.87     19.62 o 
 -10  14   5       42.55       37.31      8.74 o 
  -9  14   5      158.24      149.46     11.33 o 
  -8  14   5       22.04       18.90      4.94 o 
  -7  14   5      172.23      150.18     13.50 o 
  -6  14   5       52.54       46.20      9.00 o 
  -5  14   5        0.68        5.12      4.24 o 
  -4  14   5       90.65       93.85     13.77 o 
  -3  14   5      338.47      329.17     11.27 o 
  -2  14   5      799.95      855.63     25.26 o 
  -1  14   5       38.16       48.27     10.15 o 
   0  14   5      607.12      622.04     18.94 o 
   1  14   5      253.77      257.41     15.62 o 
   2  14   5      274.10      274.00     10.78 o 
   3  14   5      349.86      313.05     10.21 o 
   4  14   5       52.26       60.68      8.47 o 
   5  14   5       23.92       15.69      5.68 o 
   6  14   5       51.44       54.22      7.22 o 
   7  14   5        7.42       11.18      4.96 o 
   8  14   5       72.68       75.77     17.52 o 
   9  14   5        0.39       11.24      5.96 o 
  10  14   5       22.65       21.03      9.72 o 
  11  14   5       27.08        9.19     10.47 o 
  12  14   5        6.96       14.46      7.60 o 
 -14  15   5       10.11       17.56     11.12 o 
 -13  15   5      132.08       91.01     36.08 o 
 -12  15   5      125.32      111.06     30.15 o 
 -11  15   5       42.52       32.51     11.12 o 
 -10  15   5        2.54       15.55      7.37 o 
  -9  15   5        2.26       12.41      4.14 o 
  -8  15   5      170.93      180.80     10.86 o 
  -7  15   5       95.46       89.36      9.61 o 
  -6  15   5       69.20       63.24     14.68 o 
  -5  15   5      665.85      686.29     16.64 o 
  -4  15   5      215.45      208.65      8.31 o 
  -3  15   5       24.35       26.60      6.49 o 
  -2  15   5      851.84      872.12     27.59 o 
  -1  15   5      302.14      327.13     16.18 o 
   0  15   5     1541.75     1570.96     39.60 o 
   1  15   5      527.64      504.77     16.52 o 
   2  15   5       62.38       70.84     13.46 o 
   3  15   5       23.42       18.42      4.17 o 
   4  15   5      862.02      840.76     22.00 o 
   5  15   5     1330.87     1352.52     33.34 o 
   6  15   5      198.70      202.92     29.98 o 
   7  15   5      111.97       82.41     18.72 o 
   8  15   5       58.02       57.19     12.68 o 
   9  15   5       25.85       22.72      8.50 o 
  10  15   5        0.07        1.83      5.37 o 
  11  15   5        9.83       15.37      7.18 o 
 -13  16   5       78.96       72.18     27.06 o 
 -12  16   5       69.21       74.05     29.49 o 
 -11  16   5      174.57      201.52     18.25 o 
 -10  16   5      544.62      554.06     21.89 o 
  -9  16   5      880.72      918.01     30.00 o 
  -8  16   5      255.05      240.78     11.78 o 
  -7  16   5      126.82      138.25      9.92 o 
  -6  16   5       11.27       12.39      4.31 o 
  -5  16   5      337.64      336.42     10.29 o 
  -4  16   5      839.79      802.14     19.69 o 
  -3  16   5      154.84      176.07     22.98 o 
  -2  16   5     1136.37     1212.69     29.68 o 
  -1  16   5        5.17        4.90      4.13 o 
   0  16   5     2131.29     2239.72     43.42 o 
   1  16   5      176.50      158.72     33.79 o 
   2  16   5      403.68      397.01     14.40 o 
   3  16   5       63.08       56.43     12.07 o 
   4  16   5        7.05        5.79      2.71 o 
   5  16   5       79.04       79.49     18.89 o 
   6  16   5       44.48       35.17      8.38 o 
   7  16   5      153.68      149.01     11.40 o 
   8  16   5      300.03      311.55     25.74 o 
   9  16   5       68.85       80.28     26.26 o 
  10  16   5        0.44        3.53      6.80 o 
  11  16   5      152.47      188.55     29.56 o 
 -13  17   5       49.05       33.44     16.43 o 
 -12  17   5       96.64       88.23     26.86 o 
 -11  17   5      149.58      200.16     25.58 o 
 -10  17   5       12.46       13.75      5.47 o 
  -9  17   5       61.03       68.41     20.63 o 
  -8  17   5       71.04       64.02     18.77 o 
  -7  17   5      300.38      281.60     10.16 o 
  -6  17   5      244.39      255.51      8.69 o 
  -5  17   5        5.23       15.74      4.83 o 
  -4  17   5       34.45       33.04     10.29 o 
  -3  17   5        0.03        4.32      3.79 o 
  -2  17   5      401.24      405.84     22.82 o 
  -1  17   5      273.86      240.58     16.69 o 
   0  17   5      529.26      466.21     22.02 o 
   1  17   5        8.85       16.95      6.17 o 
   2  17   5        0.03        3.02      4.75 o 
   3  17   5      642.40      631.78     20.70 o 
   4  17   5     1235.51     1273.24     37.74 o 
   5  17   5      132.94      148.36     28.21 o 
   6  17   5       15.78       27.07      8.56 o 
   7  17   5       11.52       21.10      9.44 o 
   8  17   5      207.31      237.62     22.63 o 
   9  17   5      152.65      111.12     31.79 o 
  10  17   5       57.65       64.13     29.48 o 
  11  17   5       32.50       34.44     16.19 o 
 -12  18   5       14.44        9.73      4.33 o 
 -11  18   5      112.35       88.37     28.41 o 
 -10  18   5        0.83       10.92      8.09 o 
  -9  18   5       31.50       26.50      7.75 o 
  -8  18   5      148.86      146.96     13.78 o 
  -7  18   5       21.67       22.53      8.64 o 
  -6  18   5      214.91      206.24     11.70 o 
  -5  18   5      729.72      760.26     19.50 o 
  -4  18   5       81.15       94.35     24.14 o 
  -3  18   5       17.26       18.03      7.01 o 
  -2  18   5      100.10      117.90     21.86 o 
  -1  18   5       39.04       31.49      6.81 o 
   0  18   5       73.71       46.51     12.02 o 
   1  18   5       43.65       50.55     10.63 o 
   2  18   5      168.24      189.70     14.22 o 
   3  18   5       13.53       21.04      5.39 o 
   4  18   5        7.63        7.84      5.26 o 
   5  18   5        8.69       14.77      4.60 o 
   6  18   5      669.26      720.62     24.36 o 
   7  18   5      145.28      155.82     46.62 o 
   8  18   5       32.24       32.92     10.72 o 
   9  18   5        2.43        2.34      6.60 o 
  10  18   5        2.00       10.73     10.16 o 
 -11  19   5       59.99       61.39     30.22 o 
 -10  19   5       71.95       48.88     27.05 o 
  -9  19   5      101.19       96.78     39.51 o 
  -8  19   5        9.48       23.01     11.29 o 
  -7  19   5       68.16       55.97     18.35 o 
  -6  19   5        0.83        6.99      6.56 o 
  -5  19   5      145.45      151.53     10.57 o 
  -4  19   5      110.63       86.50     21.49 o 
  -3  19   5       29.02       27.67      9.04 o 
  -2  19   5      396.40      367.84     18.16 o 
  -1  19   5       22.41       38.26     13.18 o 
   0  19   5      118.23      143.78     27.70 o 
   1  19   5       23.12       26.23      7.90 o 
   2  19   5      257.73      245.64     43.82 o 
   3  19   5      215.55      260.18     15.69 o 
   4  19   5        4.43        8.20      4.51 o 
   5  19   5        9.33       27.60      6.50 o 
   6  19   5      145.43      135.40     34.02 o 
   7  19   5       42.46       42.71     12.15 o 
   8  19   5      162.89      217.84     30.99 o 
   9  19   5       19.71       16.65      5.70 o 
 -11  20   5        9.17        8.24      8.61 o 
 -10  20   5       16.59       20.43     12.37 o 
  -9  20   5       21.69       20.11     11.43 o 
  -8  20   5        1.93       14.35     11.49 o 
  -7  20   5        1.25       11.29      6.98 o 
  -6  20   5       95.34       78.72     29.45 o 
  -5  20   5        2.19        4.03      7.65 o 
  -4  20   5       45.42       33.90     11.60 o 
  -3  20   5      186.41      181.91     13.59 o 
  -2  20   5      492.33      524.02     19.90 o 
  -1  20   5       87.08       62.08     11.37 o 
   0  20   5        1.36        7.66      4.17 o 
   1  20   5      688.70      775.08     26.70 o 
   2  20   5       42.11       44.77     15.82 o 
   3  20   5      148.04      155.31     35.58 o 
   4  20   5        0.02        6.79      4.15 o 
   5  20   5        2.40        8.50      4.73 o 
   6  20   5       70.66       80.06     22.79 o 
   7  20   5      470.48      553.83     31.11 o 
   8  20   5        6.47        8.63      6.07 o 
   9  20   5      171.25      170.89     25.34 o 
 -10  21   5        0.25        9.07      8.27 o 
  -9  21   5       48.50       49.95     22.84 o 
  -8  21   5        1.33       12.23     10.21 o 
  -7  21   5        6.42        5.05     10.78 o 
  -6  21   5       79.95       57.67     29.43 o 
  -5  21   5       10.46       10.98      6.09 o 
  -4  21   5       76.55       75.93     30.87 o 
  -3  21   5      364.27      402.77     24.53 o 
  -2  21   5      182.42      180.76     14.99 o 
  -1  21   5       92.27      121.78     29.24 o 
   0  21   5       62.51       81.65     19.97 o 
   1  21   5        4.62        9.98      6.75 o 
   2  21   5       25.53       24.82      7.49 o 
   3  21   5      264.04      305.85     17.74 o 
   4  21   5        2.23        7.76      4.90 o 
   5  21   5        0.43       12.95      5.32 o 
   6  21   5        3.85        6.87      5.59 o 
   7  21   5      173.85      189.44     51.09 o 
   8  21   5      116.53       83.48     23.55 o 
  -9  22   5      159.06      176.40     53.20 o 
  -8  22   5       77.73       53.59     23.00 o 
  -7  22   5        1.91        8.44      6.34 o 
  -6  22   5      172.58      213.28     22.83 o 
  -5  22   5      241.99      287.35     37.13 o 
  -4  22   5      114.16      128.02     40.94 o 
  -3  22   5       69.28       74.83     29.46 o 
  -2  22   5        0.15        1.41      7.19 o 
  -1  22   5       63.88       38.66     15.73 o 
   0  22   5      129.83      128.91     26.38 o 
   1  22   5      302.02      348.55     16.07 o 
   2  22   5      220.43      223.60     17.06 o 
   3  22   5        0.09        7.80      4.44 o 
   4  22   5      138.29      180.53     15.70 o 
   5  22   5      271.10      291.29     18.71 o 
   6  22   5      213.52      225.60     23.05 o 
   7  22   5      287.77      318.93     21.01 o 
  -8  23   5       41.65       41.98     21.31 o 
  -7  23   5      170.51      227.19     23.60 o 
  -6  23   5      381.15      463.02     32.43 o 
  -5  23   5      128.77       86.83     52.77 o 
  -4  23   5       10.04       10.99      6.23 o 
  -3  23   5       74.37       71.67     29.47 o 
  -2  23   5       99.72       94.54     29.34 o 
  -1  23   5        6.02        1.43      6.08 o 
   0  23   5      187.58      198.18     18.37 o 
   1  23   5       20.54       28.20     14.11 o 
   2  23   5       35.14       30.73     12.30 o 
   3  23   5       77.19       78.04     21.54 o 
   4  23   5      139.27      153.63     33.63 o 
   5  23   5       58.14       65.41     21.72 o 
   6  23   5      484.92      531.01     21.73 o 
  -7  24   5       95.47       63.42     57.28 o 
  -6  24   5       66.79       33.20     44.81 o 
  -5  24   5      136.58      109.57     70.23 o 
  -4  24   5       64.95       38.74     21.01 o 
  -3  24   5       66.51       66.29     32.91 o 
  -2  24   5       25.19       31.63     23.31 o 
  -1  24   5        0.41       -5.76     13.72 o 
   0  24   5      180.93      208.33     48.91 o 
   1  24   5       18.78       13.98      8.96 o 
   2  24   5        2.97        6.06      4.32 o 
   3  24   5      147.26      145.08     15.66 o 
   4  24   5       25.93       20.96      8.80 o 
   5  24   5        7.85       12.52      8.31 o 
  -5  25   5       17.52        9.88     11.13 o 
  -4  25   5        5.17        4.70      5.66 o 
  -3  25   5        7.75        2.62      8.88 o 
  -2  25   5       32.64       25.17     10.69 o 
  -1  25   5      114.68      111.63     37.74 o 
   0  25   5      152.04      172.49     29.79 o 
   1  25   5        9.87        5.57      5.93 o 
   2  25   5        0.65        3.09      3.64 o 
   3  25   5      104.02       65.71     23.01 o 
  -3  26   5       18.64       14.49      9.21 o 
  -2  26   5       15.53       29.60     12.46 o 
  -1  26   5      118.78       80.17     39.24 o 
   0  26   5      315.46      384.99     22.36 o 
 -16   0   6      131.33      125.59     65.72 o 
 -15   0   6      202.66      229.40    125.69 o 
 -14   0   6      519.64      658.55    148.71 o 
 -13   0   6        9.54       12.35      5.58 o 
 -12   0   6      370.37      416.56     23.26 o 
 -11   0   6        4.30       12.18     11.90 o 
 -10   0   6     1127.90     1106.37     46.66 o 
  -9   0   6     1507.83     1558.77     51.69 o 
  -8   0   6       88.98       85.04     19.91 o 
  -7   0   6      521.02      559.97     22.38 o 
  -6   0   6      553.05      671.05     26.23 o 
  -5   0   6      496.06      614.37     27.14 o 
  -4   0   6     1960.77     2256.64     52.57 o 
  -3   0   6      460.26      454.65     24.70 o 
  -2   0   6     2197.04     2144.06     43.94 o 
  -1   0   6     1564.97     1755.17     35.07 o 
   0   0   6        2.46       11.83      7.12 o 
   1   0   6        8.04        4.60      5.28 o 
   2   0   6     1387.31     1417.10     37.44 o 
   3   0   6     2311.93     2391.11     42.95 o 
   4   0   6      692.66      645.83     18.51 o 
   5   0   6     4962.17     5105.37     54.64 o 
   6   0   6      266.26      197.93     16.55 o 
   7   0   6      843.06      881.07     24.32 o 
   8   0   6      247.96      206.48     17.32 o 
   9   0   6      279.12      326.50     17.78 o 
  10   0   6      112.79      125.86     26.54 o 
  11   0   6      171.73      178.92     20.55 o 
  12   0   6      109.34      100.81     33.73 o 
  13   0   6       13.16       19.87      8.04 o 
 -16   1   6       12.07       27.90     14.01 o 
 -15   1   6      170.97      151.00     57.21 o 
 -14   1   6       75.51       95.51     24.61 o 
 -13   1   6        6.79        8.51      4.19 o 
 -12   1   6       20.68       17.46      6.47 o 
 -11   1   6       67.59       54.14      9.32 o 
 -10   1   6     1606.73     1636.37     35.00 o 
  -9   1   6     4747.46     5151.23    157.81 o 
  -8   1   6        0.02        3.28      4.61 o 
  -7   1   6       81.86       94.29     14.65 o 
  -6   1   6      625.94      633.70     17.26 o 
  -5   1   6      322.68      313.63     13.24 o 
  -4   1   6     1977.60     1966.27     38.72 o 
  -3   1   6      896.92      929.32     19.76 o 
  -2   1   6      168.47      166.00      8.46 o 
  -1   1   6     1911.23     2073.48     24.47 o 
   0   1   6     1349.12     1269.15     74.10 o 
   1   1   6     1187.03     1253.44     27.06 o 
   2   1   6     1079.04     1163.26     23.07 o 
   3   1   6       89.91      115.20     15.18 o 
   4   1   6     1117.91     1029.12     19.00 o 
   5   1   6      377.87      353.38     15.40 o 
   6   1   6       54.69       56.21      7.70 o 
   7   1   6       82.53      104.79     14.33 o 
   8   1   6      372.88      385.57     13.38 o 
   9   1   6       57.44       73.06      9.91 o 
  10   1   6       25.17       31.52      7.39 o 
  11   1   6      414.62      435.50     13.41 o 
  12   1   6      444.80      442.70     13.77 o 
  13   1   6       71.12       98.70     14.62 o 
 -16   2   6        2.28        8.34      9.64 o 
 -15   2   6        5.73       13.02      8.48 o 
 -14   2   6        7.38        6.42      5.26 o 
 -13   2   6       27.44       30.49      8.19 o 
 -12   2   6      266.68      250.36     17.45 o 
 -11   2   6      288.25      280.79     14.39 o 
 -10   2   6       10.84       17.70      6.31 o 
  -9   2   6      522.79      489.79     21.85 o 
  -8   2   6      115.76      150.73     21.94 o 
  -7   2   6        0.84        1.77      5.27 o 
  -6   2   6      227.56      227.04     10.58 o 
  -5   2   6      128.64      135.76     12.32 o 
  -4   2   6       23.80       42.52      9.44 o 
  -3   2   6      176.05      150.33     13.77 o 
  -2   2   6      186.45      146.02     25.05 o 
  -1   2   6       18.17       29.26      5.43 o 
   0   2   6      169.54      164.49     15.03 o 
   1   2   6       75.22       98.05     15.89 o 
   2   2   6      254.80      269.89     11.88 o 
   3   2   6     1248.45     1208.34     20.85 o 
   4   2   6      204.00      193.86     15.15 o 
   5   2   6      578.04      620.74     13.92 o 
   6   2   6     1226.19     1244.88     24.13 o 
   7   2   6        5.65       11.81      3.22 o 
   8   2   6      195.09      181.21     17.89 o 
   9   2   6      173.62      180.32     15.37 o 
  10   2   6       52.51       48.74      8.43 o 
  11   2   6       18.91       18.31      5.85 o 
  12   2   6        2.40        6.74      3.14 o 
  13   2   6       44.83       42.67     13.04 o 
 -16   3   6        6.02        5.28      6.06 o 
 -15   3   6      128.57      106.71     45.02 o 
 -14   3   6       51.51       48.85     17.21 o 
 -13   3   6       10.52       14.44      9.63 o 
 -12   3   6      100.62      100.61     20.37 o 
 -11   3   6       26.38       26.39      6.43 o 
 -10   3   6      455.76      466.52     17.07 o 
  -9   3   6      385.14      408.72     25.12 o 
  -8   3   6      729.55      736.49     18.91 o 
  -7   3   6      400.18      402.02     13.57 o 
  -6   3   6       59.15       88.28     13.75 o 
  -5   3   6       19.69       26.41      6.10 o 
  -4   3   6     1337.55     1373.52     26.24 o 
  -3   3   6      388.47      372.19     16.00 o 
  -2   3   6        0.87        8.52      2.58 o 
  -1   3   6      111.67       82.31     11.15 o 
   0   3   6     1283.14     1308.22     30.01 o 
   1   3   6      235.93      170.50     12.30 o 
   2   3   6     1200.32     1174.33     28.89 o 
   3   3   6      292.18      306.85     10.80 o 
   4   3   6      231.78      211.60     12.01 o 
   5   3   6       83.97      109.74      8.96 o 
   6   3   6     1123.67     1067.90     21.62 o 
   7   3   6     2348.97     2405.13     37.93 o 
   8   3   6      279.30      288.77     13.08 o 
   9   3   6       20.31       18.86      4.66 o 
  10   3   6      120.03      128.87     12.66 o 
  11   3   6       41.49       43.42      8.50 o 
  12   3   6       36.63       24.99      7.67 o 
  13   3   6       15.56       19.70      6.02 o 
 -16   4   6       24.55       27.96     17.35 o 
 -15   4   6       16.06       19.24     14.82 o 
 -14   4   6       53.93       40.38     12.87 o 
 -13   4   6      306.67      282.00     28.75 o 
 -12   4   6      106.12      109.08     20.30 o 
 -11   4   6      152.58      141.19     29.72 o 
 -10   4   6       19.03       25.46      7.21 o 
  -9   4   6      268.62      272.83     15.36 o 
  -8   4   6      195.32      205.44     13.20 o 
  -7   4   6      130.97      127.30     12.61 o 
  -6   4   6      442.79      454.14     17.03 o 
  -5   4   6       12.93       13.66      5.00 o 
  -4   4   6      287.36      277.04     14.07 o 
  -3   4   6      333.70      326.77     11.92 o 
  -2   4   6     1692.44     1647.36     24.44 o 
  -1   4   6     1250.15     1335.96     22.50 o 
   0   4   6      625.60      597.72     20.65 o 
   1   4   6       26.92       34.09      5.35 o 
   2   4   6      281.45      261.72      9.71 o 
   3   4   6      818.48      795.04     16.15 o 
   4   4   6       71.61       80.91     10.16 o 
   5   4   6      779.95      817.41     15.86 o 
   6   4   6        3.86        5.25      4.34 o 
   7   4   6      481.38      478.44     11.90 o 
   8   4   6      749.94      712.21     17.44 o 
   9   4   6      501.89      510.33     12.81 o 
  10   4   6       96.71       78.34     15.69 o 
  11   4   6      272.74      337.90     11.41 o 
  12   4   6       30.05       23.82      6.62 o 
  13   4   6        4.87        4.29      3.08 o 
 -16   5   6       23.56       29.15     18.88 o 
 -15   5   6       91.39       84.12     30.57 o 
 -14   5   6       15.75       13.09      7.09 o 
 -13   5   6      115.16      126.83     33.93 o 
 -12   5   6       63.62       79.15     19.34 o 
 -11   5   6       27.01       36.19      8.32 o 
 -10   5   6       61.55       58.32     14.87 o 
  -9   5   6      257.83      268.12     13.95 o 
  -8   5   6      961.99      964.94     25.46 o 
  -7   5   6        0.90        8.43      5.14 o 
  -6   5   6      225.17      206.81     10.92 o 
  -5   5   6      438.00      446.32     13.49 o 
  -4   5   6      360.52      341.65     15.36 o 
  -3   5   6      232.55      188.29      8.12 o 
  -2   5   6     1888.37     1873.73     25.79 o 
  -1   5   6      930.95      910.00     24.54 o 
   0   5   6        1.38        4.65      3.69 o 
   1   5   6       22.25       47.63      8.29 o 
   2   5   6      718.03      739.79     16.19 o 
   3   5   6        4.26       12.05      2.53 o 
   4   5   6      615.49      662.05     22.55 o 
   5   5   6     2596.75     2493.36     53.58 o 
   6   5   6      224.09      261.29      9.85 o 
   7   5   6      132.61      119.98      9.68 o 
   8   5   6       14.44       24.46      5.05 o 
   9   5   6      155.13      160.27     11.20 o 
  10   5   6      807.23      849.09     20.80 o 
  11   5   6       12.20        8.78      3.49 o 
  12   5   6       19.57       20.20      6.26 o 
  13   5   6      113.77       57.34     18.40 o 
 -15   6   6       65.75       46.69     21.51 o 
 -14   6   6       35.89       35.76     14.16 o 
 -13   6   6       16.54       30.17     11.23 o 
 -12   6   6       35.71       20.59     12.37 o 
 -11   6   6        2.33        4.95      4.82 o 
 -10   6   6       58.88       71.46     12.34 o 
  -9   6   6       75.92       79.55     14.61 o 
  -8   6   6       23.52       26.12      6.70 o 
  -7   6   6     1201.89     1227.73     31.29 o 
  -6   6   6      462.65      402.17     15.17 o 
  -5   6   6      144.85      144.56     11.51 o 
  -4   6   6      345.49      346.65     14.07 o 
  -3   6   6     1213.32     1263.49     22.10 o 
  -2   6   6      734.62      742.29     17.51 o 
  -1   6   6      290.87      240.86     11.74 o 
   0   6   6      585.34      631.91     19.05 o 
   1   6   6      690.95      688.28     16.91 o 
   2   6   6      181.38      166.06      8.56 o 
   3   6   6      297.05      254.61      8.97 o 
   4   6   6      548.37      532.22     12.91 o 
   5   6   6       14.94       12.78      3.44 o 
   6   6   6        3.66        7.56      2.28 o 
   7   6   6       72.10       56.23     10.08 o 
   8   6   6      694.09      733.01     17.81 o 
   9   6   6       35.52       40.42      7.03 o 
  10   6   6        1.08        6.27      3.12 o 
  11   6   6        3.24        4.69      2.53 o 
  12   6   6       14.90       11.61      4.28 o 
  13   6   6       88.24       56.73     23.82 o 
 -15   7   6        2.54        7.50      5.64 o 
 -14   7   6       40.54       46.51     16.43 o 
 -13   7   6       42.90       27.91     12.52 o 
 -12   7   6       15.85       19.66     10.00 o 
 -11   7   6      254.26      289.41     13.78 o 
 -10   7   6      154.15      149.16     12.08 o 
  -9   7   6      235.15      246.94     19.81 o 
  -8   7   6        0.11        6.98      4.33 o 
  -7   7   6      169.59      212.51     32.09 o 
  -6   7   6       30.87       46.40      9.11 o 
  -5   7   6      943.66      923.73     23.23 o 
  -4   7   6      198.25      184.44      8.79 o 
  -3   7   6      613.29      582.27     13.40 o 
  -2   7   6       15.96       13.68      2.90 o 
  -1   7   6      201.69      207.21      9.96 o 
   0   7   6     1014.44     1005.50     21.85 o 
   1   7   6     1408.05     1418.10     22.19 o 
   2   7   6      754.71      765.66     16.11 o 
   3   7   6      209.36      215.74      8.10 o 
   4   7   6      786.41      788.95     19.19 o 
   5   7   6       36.57       42.60      6.88 o 
   6   7   6      200.46      163.83     21.29 o 
   7   7   6      254.17      252.71     11.10 o 
   8   7   6       18.42       11.08      3.65 o 
   9   7   6      319.71      327.03     11.90 o 
  10   7   6        1.31        6.78      4.27 o 
  11   7   6       90.24       78.27     19.46 o 
  12   7   6      180.22      202.62     13.01 o 
  13   7   6      212.95      202.46     42.36 o 
 -15   8   6       35.50       24.55     10.16 o 
 -14   8   6       36.61       37.15     14.43 o 
 -13   8   6      108.29       93.42     36.56 o 
 -12   8   6      177.35      183.11     18.26 o 
 -11   8   6       14.30       17.67      6.73 o 
 -10   8   6        2.69        7.84      5.21 o 
  -9   8   6      746.73      779.73     22.81 o 
  -8   8   6      142.09      155.41     13.79 o 
  -7   8   6      157.58      181.03     12.91 o 
  -6   8   6      637.50      678.69     19.90 o 
  -5   8   6       48.18       66.15     12.18 o 
  -4   8   6       30.78       21.69      4.87 o 
  -3   8   6      391.91      397.75     11.30 o 
  -2   8   6       83.33       90.26      6.21 o 
  -1   8   6      103.91       94.82     10.67 o 
   0   8   6     2117.21     2198.58     41.78 o 
   1   8   6      157.75      159.32     10.68 o 
   2   8   6      748.07      747.33     14.09 o 
   3   8   6      273.32      291.53     12.03 o 
   4   8   6      534.95      521.33      9.34 o 
   5   8   6     2940.36     3045.05     44.89 o 
   6   8   6      877.02      797.99     16.09 o 
   7   8   6      349.26      315.38     13.93 o 
   8   8   6      352.08      327.18     12.77 o 
   9   8   6      188.49      234.82     12.57 o 
  10   8   6       78.64       80.33     16.27 o 
  11   8   6       61.96       64.46     18.86 o 
  12   8   6        4.56        5.10      4.70 o 
  13   8   6      343.16      408.55     20.79 o 
 -15   9   6       10.65        7.32      6.72 o 
 -14   9   6        8.62       10.20      6.55 o 
 -13   9   6       10.26        7.93      5.16 o 
 -12   9   6      181.91      158.35     35.58 o 
 -11   9   6      105.09       84.77     21.90 o 
 -10   9   6      273.20      277.99     16.47 o 
  -9   9   6      123.16       90.60     20.76 o 
  -8   9   6       62.00       45.83     10.95 o 
  -7   9   6      561.63      581.53     15.48 o 
  -6   9   6        0.42        5.90      4.09 o 
  -5   9   6       51.91       68.32     11.59 o 
  -4   9   6       16.36       14.62      3.38 o 
  -3   9   6      260.04      262.08     11.47 o 
  -2   9   6        1.41        4.33      2.13 o 
  -1   9   6       39.61       42.74      7.50 o 
   0   9   6      551.13      575.67      8.70 o 
   1   9   6     1475.18     1499.62     42.18 o 
   2   9   6      321.39      321.56     17.68 o 
   3   9   6     1719.40     1554.14     46.89 o 
   4   9   6      549.82      595.17     11.47 o 
   5   9   6        0.84        5.27      2.60 o 
   6   9   6      236.09      237.05     10.12 o 
   7   9   6      168.63      183.86      9.81 o 
   8   9   6        1.62        2.73      3.74 o 
   9   9   6       15.84       11.22      3.04 o 
  10   9   6      233.55      211.52     20.24 o 
  11   9   6      130.49      111.01     39.59 o 
  12   9   6      233.55      263.41     36.13 o 
 -15  10   6        3.24       14.73      7.36 o 
 -14  10   6       99.25       75.09     31.01 o 
 -13  10   6       81.79       55.35     24.59 o 
 -12  10   6      339.32      356.13     17.23 o 
 -11  10   6        2.04       10.93      6.12 o 
 -10  10   6        8.71       10.53      3.31 o 
  -9  10   6      515.70      544.92     19.45 o 
  -8  10   6       30.87       38.73     10.68 o 
  -7  10   6      322.02      321.96     14.88 o 
  -6  10   6      567.57      561.59     13.53 o 
  -5  10   6      584.20      583.42     31.58 o 
  -4  10   6      102.45       93.79      9.57 o 
  -3  10   6       21.41       23.51      3.81 o 
  -2  10   6       46.13       43.29      6.50 o 
  -1  10   6      436.13      415.87     11.17 o 
   0  10   6      382.29      420.48     19.41 o 
   1  10   6      223.92      222.41     25.76 o 
   2  10   6      149.60      150.91     22.71 o 
   3  10   6      518.52      531.88     16.85 o 
   4  10   6      141.28      120.42      5.95 o 
   5  10   6      369.17      360.19      9.40 o 
   6  10   6       73.17       43.38      7.73 o 
   7  10   6      682.18      652.66     17.40 o 
   8  10   6      200.96      205.51     10.62 o 
   9  10   6      437.54      448.54     15.40 o 
  10  10   6      266.65      266.47     23.33 o 
  11  10   6       58.07       51.39     17.87 o 
  12  10   6       78.20       59.28     22.72 o 
 -14  11   6        8.89        8.06      3.87 o 
 -13  11   6        7.52        2.34      6.05 o 
 -12  11   6        1.16        8.42      6.38 o 
 -11  11   6        2.65        6.41      4.90 o 
 -10  11   6       71.06       63.31     14.72 o 
  -9  11   6      139.31      123.34     12.23 o 
  -8  11   6        0.46        9.58      4.21 o 
  -7  11   6       29.07       37.11      6.75 o 
  -6  11   6      669.25      612.29     17.10 o 
  -5  11   6      664.95      656.67     16.73 o 
  -4  11   6      718.52      672.53     16.00 o 
  -3  11   6      232.28      223.63      8.35 o 
  -2  11   6      860.59      849.46     16.97 o 
  -1  11   6      423.41      417.00     15.54 o 
   0  11   6     1514.95     1564.80     33.41 o 
   1  11   6      159.49      178.50     33.76 o 
   2  11   6       90.73       91.86     16.33 o 
   3  11   6       57.73       63.32     12.58 o 
   4  11   6      830.32      795.04     17.67 o 
   5  11   6      363.26      390.68     12.84 o 
   6  11   6      569.42      604.12     17.00 o 
   7  11   6      167.40      171.63     10.96 o 
   8  11   6       95.35      115.17     10.60 o 
   9  11   6        8.49        5.88      5.46 o 
  10  11   6       12.86       15.46      9.56 o 
  11  11   6       61.88       62.55     18.17 o 
  12  11   6       17.08       23.85     10.94 o 
 -14  12   6        0.89        6.54      6.23 o 
 -13  12   6       11.04        5.64      4.61 o 
 -12  12   6        4.87        6.86      6.56 o 
 -11  12   6       44.59       33.61     12.15 o 
 -10  12   6      134.69      139.00     34.46 o 
  -9  12   6      190.38      179.07     11.54 o 
  -8  12   6      211.43      196.00     11.40 o 
  -7  12   6      226.39      243.55      9.19 o 
  -6  12   6      787.22      813.18     18.69 o 
  -5  12   6      376.86      423.47     12.32 o 
  -4  12   6      250.56      258.31     10.39 o 
  -3  12   6      607.72      583.00     20.05 o 
  -2  12   6      367.21      367.57     19.92 o 
  -1  12   6      291.64      268.40     17.20 o 
   0  12   6       47.38       45.63     12.28 o 
   1  12   6       43.13       46.97     11.26 o 
   2  12   6     1240.76     1286.88     26.77 o 
   3  12   6       37.57       46.01      9.33 o 
   4  12   6       12.32       19.31      6.11 o 
   5  12   6        0.47        4.90      3.74 o 
   6  12   6      465.05      440.35     14.46 o 
   7  12   6       12.71        7.91      4.34 o 
   8  12   6        3.34       20.76      6.49 o 
   9  12   6       88.25       85.99     24.32 o 
  10  12   6       44.19       42.72     14.50 o 
  11  12   6        4.61        9.18      4.89 o 
  12  12   6       52.89       35.67     21.18 o 
 -14  13   6        0.95        3.47      5.14 o 
 -13  13   6        0.04        9.24      4.63 o 
 -12  13   6        0.27        7.03      7.10 o 
 -11  13   6        0.73        0.73      6.63 o 
 -10  13   6       61.39       49.78     15.53 o 
  -9  13   6        3.89        7.21      2.67 o 
  -8  13   6       28.71       31.92      8.67 o 
  -7  13   6        7.13       13.13      3.63 o 
  -6  13   6      236.36      277.62     11.34 o 
  -5  13   6        1.67        8.16      2.28 o 
  -4  13   6      115.95      133.84      8.95 o 
  -3  13   6        1.84        0.71      1.87 o 
  -2  13   6      130.79      139.10     26.37 o 
  -1  13   6      132.49      165.25     30.37 o 
   0  13   6       62.24       76.85     22.01 o 
   1  13   6      836.28      863.32     27.22 o 
   2  13   6       20.50       25.52      5.71 o 
   3  13   6      972.34      953.42     24.15 o 
   4  13   6      696.14      708.16     17.91 o 
   5  13   6       53.92       51.58     12.32 o 
   6  13   6        2.83        8.39      4.06 o 
   7  13   6       30.68       35.36      8.60 o 
   8  13   6        0.01        6.06      5.50 o 
   9  13   6       13.02       16.22      8.20 o 
  10  13   6        0.89        3.00      4.27 o 
  11  13   6        2.58        3.00      7.36 o 
 -13  14   6       27.87       34.63     15.39 o 
 -12  14   6       11.91       12.99     10.21 o 
 -11  14   6       35.20       25.68      9.80 o 
 -10  14   6       28.00       16.48      5.77 o 
  -9  14   6       73.60       44.16     15.39 o 
  -8  14   6      961.44     1015.12     24.79 o 
  -7  14   6      155.74      128.80      9.05 o 
  -6  14   6       35.52       32.14      7.21 o 
  -5  14   6       27.25       36.20      8.52 o 
  -4  14   6       26.20       40.30      8.94 o 
  -3  14   6      165.48      205.39     22.43 o 
  -2  14   6       80.05      108.01     19.22 o 
  -1  14   6      526.51      560.14     27.64 o 
   0  14   6        2.92        7.97      4.88 o 
   1  14   6        0.07        5.07      4.74 o 
   2  14   6        6.06        6.29      3.33 o 
   3  14   6      600.15      602.48     18.73 o 
   4  14   6        0.07        4.62      3.17 o 
   5  14   6       71.03       64.04     12.58 o 
   6  14   6        1.92        7.04      4.21 o 
   7  14   6       14.87       22.97      5.62 o 
   8  14   6        3.94        9.46      6.55 o 
   9  14   6       37.95       49.41     19.03 o 
  10  14   6       32.03       34.99     10.25 o 
  11  14   6       11.42       15.84      7.03 o 
 -13  15   6       16.69       15.89      6.51 o 
 -12  15   6      191.08      175.43     26.35 o 
 -11  15   6      200.11      194.07     20.84 o 
 -10  15   6       42.63       61.91     17.92 o 
  -9  15   6        8.04       15.09      7.29 o 
  -8  15   6       11.96       11.01      3.69 o 
  -7  15   6       55.51       54.14     14.11 o 
  -6  15   6       21.26       22.58      6.22 o 
  -5  15   6        0.46        7.94      3.81 o 
  -4  15   6       46.48       52.34     10.01 o 
  -3  15   6        5.37       17.65      4.85 o 
  -2  15   6      310.39      300.68     18.36 o 
  -1  15   6       74.97       74.44     15.20 o 
   0  15   6       23.64       32.23      7.37 o 
   1  15   6      303.70      287.19     15.12 o 
   2  15   6      152.47      158.67     23.36 o 
   3  15   6      130.07      125.46     11.11 o 
   4  15   6        9.33        8.20      4.08 o 
   5  15   6      291.22      317.38     20.38 o 
   6  15   6       19.13       22.25      6.73 o 
   7  15   6       89.50       66.50     15.15 o 
   8  15   6        1.73        8.92      6.00 o 
   9  15   6      155.65      121.34     36.83 o 
  10  15   6      341.66      347.71     23.98 o 
 -12  16   6       33.46       30.23     12.92 o 
 -11  16   6       37.84       29.38     12.68 o 
 -10  16   6        4.32       12.57      8.53 o 
  -9  16   6      273.50      282.58     14.95 o 
  -8  16   6      117.02      112.15     15.71 o 
  -7  16   6        8.84        6.74      3.05 o 
  -6  16   6        0.30       10.23      7.14 o 
  -5  16   6        0.07        6.45      3.70 o 
  -4  16   6        5.31       15.63      4.06 o 
  -3  16   6      641.79      670.59     31.04 o 
  -2  16   6      793.55      721.49     24.46 o 
  -1  16   6        5.59       10.61      5.65 o 
   0  16   6        3.11        9.05      4.60 o 
   1  16   6      139.30      140.23     38.95 o 
   2  16   6        0.58        6.55      3.73 o 
   3  16   6       32.19       37.07     10.99 o 
   4  16   6      357.45      342.07     18.51 o 
   5  16   6       50.49       44.38      9.03 o 
   6  16   6       29.84       16.68      6.94 o 
   7  16   6       24.67       16.33      7.78 o 
   8  16   6      210.68      228.93     18.30 o 
   9  16   6      181.00      212.85     24.34 o 
  10  16   6        4.03        8.91      4.99 o 
 -12  17   6       28.30       33.67     20.21 o 
 -11  17   6        6.09        8.41      7.86 o 
 -10  17   6        7.33        8.57      7.67 o 
  -9  17   6        0.18       10.18      7.19 o 
  -8  17   6       17.65       25.05     12.65 o 
  -7  17   6       13.85       12.76      4.88 o 
  -6  17   6       26.03       15.62      5.51 o 
  -5  17   6      649.93      658.76     23.18 o 
  -4  17   6      303.37      293.34     19.10 o 
  -3  17   6      551.81      577.83     24.20 o 
  -2  17   6      871.78      970.19     25.99 o 
  -1  17   6      137.90      157.11     32.26 o 
   0  17   6       24.22       17.47      7.02 o 
   1  17   6       33.05       38.74     10.08 o 
   2  17   6        1.45        5.19      3.45 o 
   3  17   6       11.19        6.89      3.46 o 
   4  17   6       78.86       76.36     20.37 o 
   5  17   6       34.47       27.07      9.78 o 
   6  17   6       35.70       44.09     12.54 o 
   7  17   6       43.64       32.73     11.90 o 
   8  17   6       57.54       64.07     29.20 o 
   9  17   6       10.71       15.65      9.19 o 
 -11  18   6       82.23       67.13     47.83 o 
 -10  18   6       27.30       17.61     10.31 o 
  -9  18   6       20.71       22.10     10.46 o 
  -8  18   6       15.20       19.00      8.20 o 
  -7  18   6      172.11      199.78     17.23 o 
  -6  18   6       15.75       12.71      5.91 o 
  -5  18   6       97.29       90.57     22.16 o 
  -4  18   6       85.89       89.38     21.79 o 
  -3  18   6      900.86      996.36     32.22 o 
  -2  18   6      483.53      408.74     19.00 o 
  -1  18   6      101.22      124.83     26.33 o 
   0  18   6       36.33       31.81      8.21 o 
   1  18   6       33.01       46.36     11.45 o 
   2  18   6       56.73       80.08     18.86 o 
   3  18   6       48.60       32.16     10.03 o 
   4  18   6       76.20       64.84     16.29 o 
   5  18   6       26.53       27.98      8.41 o 
   6  18   6       29.54       31.37     10.12 o 
   7  18   6       33.43       59.93     23.66 o 
   8  18   6       37.19       33.88     21.28 o 
   9  18   6       18.72       16.24     10.09 o 
 -11  19   6       53.57       48.37     23.24 o 
 -10  19   6       57.85       36.21     25.47 o 
  -9  19   6      180.86      150.49     64.76 o 
  -8  19   6      199.22      191.77     33.15 o 
  -7  19   6        9.88       13.05     14.97 o 
  -6  19   6        2.22        7.29      6.92 o 
  -5  19   6      136.45      165.89     21.26 o 
  -4  19   6      126.19      115.48     12.09 o 
  -3  19   6       51.85       38.18     11.14 o 
  -2  19   6      794.92      787.38     30.04 o 
  -1  19   6        8.19        4.78      4.31 o 
   0  19   6      254.67      266.68     24.94 o 
   1  19   6      512.43      514.36     21.93 o 
   2  19   6        2.66        8.50      5.12 o 
   3  19   6        0.83        5.91      4.16 o 
   4  19   6       27.62       18.83      7.60 o 
   5  19   6      105.79       66.94     19.64 o 
   6  19   6       49.25       41.16     15.71 o 
   7  19   6       15.30       21.26      9.02 o 
   8  19   6       21.69       18.64     11.28 o 
 -10  20   6        9.51        5.47     10.36 o 
  -9  20   6        1.76       12.41      6.04 o 
  -8  20   6       73.14       60.00     28.92 o 
  -7  20   6        0.32        1.46      8.54 o 
  -6  20   6        3.49       12.58      5.60 o 
  -5  20   6       24.30       11.03      7.77 o 
  -4  20   6        0.03        1.12      5.83 o 
  -3  20   6       27.60       31.23      7.59 o 
  -2  20   6        2.47        4.59      4.98 o 
  -1  20   6       46.08       48.09     15.46 o 
   0  20   6        6.14        7.16      6.92 o 
   1  20   6        1.37        4.93      4.04 o 
   2  20   6        6.07       18.02      9.10 o 
   3  20   6      278.62      286.59     14.09 o 
   4  20   6       88.43       45.16     16.66 o 
   5  20   6       25.03       14.52      6.19 o 
   6  20   6      183.48      143.11     54.31 o 
   7  20   6        0.82        8.80      6.72 o 
  -9  21   6        0.50       12.08     11.13 o 
  -8  21   6       54.67       31.81     24.39 o 
  -7  21   6      258.62      250.95     33.29 o 
  -6  21   6       24.27       19.19     19.76 o 
  -5  21   6      123.61      122.67     35.74 o 
  -4  21   6      342.81      372.94     24.96 o 
  -3  21   6      255.21      276.51     15.92 o 
  -2  21   6        8.20       10.97      5.93 o 
  -1  21   6        1.25       17.53     10.03 o 
   0  21   6        3.16        7.02      5.18 o 
   1  21   6       65.61       72.93     21.91 o 
   2  21   6       59.02       54.84     23.91 o 
   3  21   6       48.55       55.72     16.34 o 
   4  21   6        2.53        7.31      3.50 o 
   5  21   6      137.11      198.55     31.72 o 
   6  21   6        2.12        5.47      6.17 o 
  -8  22   6        2.52        8.01     12.71 o 
  -7  22   6       19.92       27.56     12.95 o 
  -6  22   6        4.50       -0.48     14.01 o 
  -5  22   6       23.75       24.81     11.30 o 
  -4  22   6       92.78       67.79     27.75 o 
  -3  22   6       61.93       52.39     28.81 o 
  -2  22   6        9.75       14.42      6.89 o 
  -1  22   6       36.02       37.25     13.19 o 
   0  22   6        0.15        8.66      6.72 o 
   1  22   6       36.39       35.50     13.23 o 
   2  22   6       32.23       31.39     10.02 o 
   3  22   6       54.84       53.24     19.67 o 
   4  22   6       34.47       45.12     12.17 o 
   5  22   6        4.84        3.45      8.65 o 
  -7  23   6        2.47        5.56     10.55 o 
  -6  23   6       55.30       50.66     24.37 o 
  -5  23   6      158.62      176.73     25.14 o 
  -4  23   6      208.17      250.02     20.22 o 
  -3  23   6       60.50       46.14     20.39 o 
  -2  23   6       68.08       46.02     24.51 o 
  -1  23   6      159.09      179.50     24.13 o 
   0  23   6        2.89        7.37      4.10 o 
   1  23   6       12.79       14.20      7.60 o 
   2  23   6        0.04        4.36      5.68 o 
   3  23   6       39.81       35.32     15.49 o 
   4  23   6        3.25        3.59      5.37 o 
  -5  24   6        0.02        5.95      9.98 o 
  -4  24   6       34.26       27.20     16.79 o 
  -3  24   6       22.36       16.42     10.03 o 
  -2  24   6       58.19       50.93     24.62 o 
  -1  24   6       38.24       27.23     15.86 o 
   0  24   6        5.33       10.90      5.82 o 
   1  24   6       33.00       21.07      6.88 o 
   2  24   6       25.91       28.32      8.97 o 
   3  24   6        4.48        9.38      9.87 o 
  -1  25   6        1.10        1.31      7.32 o 
 -15   1   7        2.02       15.95      8.82 o 
 -14   1   7       14.74       14.86      8.78 o 
 -13   1   7        0.83        3.68      4.09 o 
 -12   1   7      237.80      239.57     15.70 o 
 -11   1   7        6.68       13.94      4.04 o 
 -10   1   7        0.00        3.56      3.40 o 
  -9   1   7      157.52      157.22     24.95 o 
  -8   1   7       23.03       20.54      5.03 o 
  -7   1   7        0.50        8.79      4.59 o 
  -6   1   7       72.23       88.09     15.10 o 
  -5   1   7      466.37      482.93     23.12 o 
  -4   1   7      499.41      550.03     19.55 o 
  -3   1   7        0.04        4.30      3.18 o 
  -2   1   7       11.05       16.76      4.91 o 
  -1   1   7      270.95      278.26     16.47 o 
   0   1   7        1.74        7.93      4.77 o 
   1   1   7       12.24       13.81      7.74 o 
   2   1   7      220.67      226.93     31.36 o 
   3   1   7       69.76       71.23      8.87 o 
   4   1   7       66.88       69.77      9.37 o 
   5   1   7        0.01        3.59      3.98 o 
   6   1   7      254.37      222.91     14.16 o 
   7   1   7      581.91      544.99     14.42 o 
   8   1   7       55.46       48.77      8.69 o 
   9   1   7      162.13      194.92     12.56 o 
  10   1   7       11.87       22.83      5.91 o 
  11   1   7        0.00        6.49      3.31 o 
  12   1   7       13.81       14.93      5.36 o 
 -15   2   7       77.75       60.04     35.74 o 
 -14   2   7        7.96       11.77     10.01 o 
 -13   2   7      278.13      258.64     28.31 o 
 -12   2   7        1.52        8.35      4.37 o 
 -11   2   7       18.95       25.22      5.63 o 
 -10   2   7      396.70      345.81     17.26 o 
  -9   2   7      262.62      270.05     19.09 o 
  -8   2   7      177.69      179.58     18.05 o 
  -7   2   7      661.96      673.78     25.23 o 
  -6   2   7       10.58        8.23      4.45 o 
  -5   2   7       40.66       52.35     10.66 o 
  -4   2   7      277.99      282.24     13.07 o 
  -3   2   7      108.09      124.18     20.36 o 
  -2   2   7       33.84       27.68      5.72 o 
  -1   2   7        0.29        8.21      5.39 o 
   0   2   7      268.40      294.04     15.31 o 
   1   2   7      617.08      628.46     17.86 o 
   2   2   7      440.93      446.26     16.49 o 
   3   2   7       32.46       57.57      8.21 o 
   4   2   7     1840.29     1813.78     30.97 o 
   5   2   7     1264.09     1212.81     21.83 o 
   6   2   7        3.71       12.80      2.87 o 
   7   2   7        0.73        2.20      3.27 o 
   8   2   7       15.84       16.07      3.93 o 
   9   2   7       35.93       35.64      9.64 o 
  10   2   7       81.80       62.63     12.50 o 
  11   2   7       45.43       42.63     13.04 o 
  12   2   7       85.32       66.89     21.21 o 
 -15   3   7        0.53       12.86      6.31 o 
 -14   3   7        2.12        7.99      6.31 o 
 -13   3   7       38.37       27.57     11.52 o 
 -12   3   7      325.80      286.45     15.96 o 
 -11   3   7       60.52       64.16     11.75 o 
 -10   3   7        4.55        7.08      3.49 o 
  -9   3   7      173.70      169.45     17.64 o 
  -8   3   7      104.41      104.44     18.58 o 
  -7   3   7      326.36      335.42     12.71 o 
  -6   3   7      148.23      139.36     14.36 o 
  -5   3   7       35.73       41.02      9.08 o 
  -4   3   7      168.64      151.63     15.66 o 
  -3   3   7       76.67       94.76     16.79 o 
  -2   3   7       18.89       22.67      4.88 o 
  -1   3   7      847.71      926.45     28.70 o 
   0   3   7       91.38      113.66     18.89 o 
   1   3   7       36.11       61.97     14.12 o 
   2   3   7       14.79       11.49      4.11 o 
   3   3   7      158.87      193.89     20.47 o 
   4   3   7      859.43      857.91     21.59 o 
   5   3   7      274.23      289.02     14.02 o 
   6   3   7       98.75       95.96     12.83 o 
   7   3   7      166.74      144.75     10.59 o 
   8   3   7        5.38        8.31      3.76 o 
   9   3   7        0.99        5.62      3.17 o 
  10   3   7       32.92       31.93      7.46 o 
  11   3   7      151.77      121.84     23.75 o 
  12   3   7       32.41       26.60     10.88 o 
 -15   4   7       26.45       19.97     10.04 o 
 -14   4   7        8.83       18.36      7.60 o 
 -13   4   7        7.07       13.37      5.88 o 
 -12   4   7       27.83       23.03      7.38 o 
 -11   4   7       32.75       32.88      7.53 o 
 -10   4   7       81.73       65.59     15.00 o 
  -9   4   7       12.51       18.86      4.67 o 
  -8   4   7      156.90      190.94     27.20 o 
  -7   4   7      149.33      158.35     28.45 o 
  -6   4   7       59.61       56.66     14.30 o 
  -5   4   7        4.79        7.73      4.29 o 
  -4   4   7       33.91       59.48     10.84 o 
  -3   4   7      634.40      602.56     14.91 o 
  -2   4   7        0.02        7.29      3.87 o 
  -1   4   7       26.66       30.92      7.91 o 
   0   4   7       83.20      117.69     21.99 o 
   1   4   7       31.77       32.24      6.78 o 
   2   4   7      422.16      392.40     14.49 o 
   3   4   7       20.43       17.80      4.50 o 
   4   4   7      622.43      602.61     19.37 o 
   5   4   7      835.76      863.81     16.75 o 
   6   4   7      187.03      186.14     11.64 o 
   7   4   7        1.10        3.70      2.96 o 
   8   4   7       22.55       22.63      3.70 o 
   9   4   7       57.67       66.67     12.99 o 
  10   4   7        0.17        7.14      3.01 o 
  11   4   7        1.15        6.18      3.88 o 
  12   4   7        0.38        5.14      4.36 o 
 -15   5   7       14.16       15.70      6.52 o 
 -14   5   7       67.69       60.07     23.22 o 
 -13   5   7      207.80      213.71     22.94 o 
 -12   5   7       65.36       78.84     22.46 o 
 -11   5   7        1.28        7.86      4.68 o 
 -10   5   7       22.78       29.08      7.44 o 
  -9   5   7      296.14      318.10     15.38 o 
  -8   5   7      347.34      355.51     15.48 o 
  -7   5   7       27.75       30.11      6.94 o 
  -6   5   7        0.46        6.42      3.09 o 
  -5   5   7      104.14      109.53     19.67 o 
  -4   5   7     1348.87     1396.82     29.03 o 
  -3   5   7      465.00      483.93     14.26 o 
  -2   5   7      352.56      322.39     16.90 o 
  -1   5   7      564.22      556.79     21.90 o 
   0   5   7      439.22      414.95     14.91 o 
   1   5   7        8.74       10.87      3.84 o 
   2   5   7     1017.22     1065.09     25.31 o 
   3   5   7     1138.51     1239.65     25.25 o 
   4   5   7       19.19       22.29      4.47 o 
   5   5   7        8.91       11.48      3.18 o 
   6   5   7       78.94       81.61     11.72 o 
   7   5   7        3.53        4.63      3.23 o 
   8   5   7        8.07       12.97      3.44 o 
   9   5   7      116.39      136.57     10.79 o 
  10   5   7      104.38      121.76     17.03 o 
  11   5   7      126.58      123.82     21.82 o 
  12   5   7        7.82       15.24      5.36 o 
 -15   6   7        3.60        7.11      6.26 o 
 -14   6   7        6.28       11.66      6.62 o 
 -13   6   7       20.57       19.41      7.02 o 
 -12   6   7       23.30       24.13      8.29 o 
 -11   6   7      193.10      198.88     14.49 o 
 -10   6   7      105.65      117.79     23.26 o 
  -9   6   7       10.78       11.24      3.69 o 
  -8   6   7      208.90      178.37     18.24 o 
  -7   6   7      166.56      188.28     32.32 o 
  -6   6   7      603.05      607.46     15.51 o 
  -5   6   7      113.50      145.42     25.66 o 
  -4   6   7       63.24       76.89     13.19 o 
  -3   6   7      681.98      696.28     16.63 o 
  -2   6   7       98.12      101.73     10.21 o 
  -1   6   7       12.47       12.21      3.69 o 
   0   6   7       13.27       16.09      3.68 o 
   1   6   7       62.83       67.96     10.18 o 
   2   6   7      519.02      490.18     21.81 o 
   3   6   7        5.52        5.96      3.07 o 
   4   6   7      159.79      154.21     10.55 o 
   5   6   7       15.83       20.01      3.84 o 
   6   6   7       34.18       35.61      5.92 o 
   7   6   7      143.77      124.00      9.53 o 
   8   6   7       19.24       26.41      5.97 o 
   9   6   7      134.34      123.97     23.18 o 
  10   6   7       49.78       55.42     11.36 o 
  11   6   7       98.66       59.38     22.23 o 
  12   6   7        0.00        5.69      4.90 o 
 -15   7   7       16.93       10.19      8.25 o 
 -14   7   7       29.01       25.01     10.02 o 
 -13   7   7       29.74       34.29     13.18 o 
 -12   7   7      142.02      132.67     34.85 o 
 -11   7   7      156.80      125.29     26.45 o 
 -10   7   7        6.32        9.46      4.96 o 
  -9   7   7       17.44       17.82      5.10 o 
  -8   7   7      119.60      112.39     22.18 o 
  -7   7   7      333.74      328.76     12.69 o 
  -6   7   7        1.74        5.79      3.62 o 
  -5   7   7       22.07       25.70      5.66 o 
  -4   7   7        7.27        7.73      3.01 o 
  -3   7   7       27.54       18.42      3.65 o 
  -2   7   7       65.58       60.75      9.37 o 
  -1   7   7      272.65      248.86     13.45 o 
   0   7   7     1433.46     1343.05     94.49 o 
   1   7   7      737.96      732.26     23.26 o 
   2   7   7     1627.46     1656.75     32.59 o 
   3   7   7      187.22      193.45      9.73 o 
   4   7   7      247.74      289.10     10.78 o 
   5   7   7      114.25       85.92      8.25 o 
   6   7   7        0.80        4.91      2.67 o 
   7   7   7       38.01       32.45      6.08 o 
   8   7   7      119.30      111.29     10.33 o 
   9   7   7      234.85      286.43     17.99 o 
  10   7   7      330.39      373.96     13.77 o 
  11   7   7       20.08       26.29     12.80 o 
  12   7   7        2.24        9.16      7.03 o 
 -14   8   7       13.45       27.57      9.03 o 
 -13   8   7        2.25        5.86      7.69 o 
 -12   8   7      237.44      226.55     22.89 o 
 -11   8   7      173.36      162.72     43.12 o 
 -10   8   7      128.75      144.08     26.63 o 
  -9   8   7      356.10      383.02     19.06 o 
  -8   8   7      156.54      143.66     23.61 o 
  -7   8   7        3.89        6.66      5.71 o 
  -6   8   7      110.32      104.80     21.04 o 
  -5   8   7       17.67       24.18      6.46 o 
  -4   8   7       40.44       31.19      6.20 o 
  -3   8   7      101.15       91.35     12.06 o 
  -2   8   7       48.43       44.68      8.78 o 
  -1   8   7      833.85      779.14     33.84 o 
   0   8   7     2974.70     2920.92    110.54 o 
   1   8   7       85.15       69.60      9.82 o 
   2   8   7       23.85       32.39      7.59 o 
   3   8   7      297.74      290.16     16.20 o 
   4   8   7        2.92        4.95      3.71 o 
   5   8   7      307.57      282.94     12.24 o 
   6   8   7       32.77       27.50      5.26 o 
   7   8   7      247.50      246.82     14.84 o 
   8   8   7        4.72        7.69      3.97 o 
   9   8   7        2.29        5.20      3.15 o 
  10   8   7      279.55      297.06     14.57 o 
  11   8   7      251.42      223.03     31.86 o 
 -14   9   7        1.85        4.59      3.13 o 
 -13   9   7        0.85        4.27      6.62 o 
 -12   9   7        5.83        8.02      4.91 o 
 -11   9   7        7.13       15.29      6.91 o 
 -10   9   7       60.77       43.53     12.72 o 
  -9   9   7      476.00      461.38     17.73 o 
  -8   9   7      201.78      206.09     16.52 o 
  -7   9   7       13.62       20.25      5.80 o 
  -6   9   7        2.14        8.09      3.10 o 
  -5   9   7      169.37      167.10     14.29 o 
  -4   9   7       57.63       66.94     11.89 o 
  -3   9   7      494.99      497.30     12.45 o 
  -2   9   7      146.77      159.94     34.37 o 
  -1   9   7     1225.95     1287.87     36.91 o 
   0   9   7      214.66      213.31     11.83 o 
   1   9   7      486.46      489.52     15.58 o 
   2   9   7      611.29      589.77     14.07 o 
   3   9   7      600.15      620.51     16.79 o 
   4   9   7       24.82       32.72      4.82 o 
   5   9   7       91.70       97.97     15.39 o 
   6   9   7       68.68       52.92     10.57 o 
   7   9   7        6.97        7.34      3.92 o 
   8   9   7      150.84      158.81     13.05 o 
   9   9   7       82.97       68.07     13.24 o 
  10   9   7       15.67        6.19      7.24 o 
  11   9   7      120.04       93.19     44.96 o 
 -14  10   7       95.36       70.16     31.68 o 
 -13  10   7        1.22        5.54      5.06 o 
 -12  10   7        0.35        4.28      5.79 o 
 -11  10   7       20.91       19.80      7.66 o 
 -10  10   7       57.42       43.14     13.64 o 
  -9  10   7       61.62       66.16     16.38 o 
  -8  10   7        1.64        9.14      6.76 o 
  -7  10   7       30.71       38.50      8.51 o 
  -6  10   7      333.08      325.95     14.86 o 
  -5  10   7      207.67      204.36     14.68 o 
  -4  10   7       31.86       28.57      6.01 o 
  -3  10   7      454.14      472.48     17.57 o 
  -2  10   7       63.65       78.15     15.70 o 
  -1  10   7       33.84       46.63     12.12 o 
   0  10   7      248.69      192.86     33.98 o 
   1  10   7      430.28      433.24     17.84 o 
   2  10   7       63.90       83.47     14.31 o 
   3  10   7      476.83      432.56     13.37 o 
   4  10   7       70.62       69.03     11.67 o 
   5  10   7       35.12       36.36      7.05 o 
   6  10   7      331.92      334.95     12.59 o 
   7  10   7       28.38       32.29      9.68 o 
   8  10   7        3.05        8.14      4.99 o 
   9  10   7       21.54       17.68      5.70 o 
  10  10   7        0.11        5.97      7.08 o 
  11  10   7       33.19       27.99     13.92 o 
 -14  11   7       58.98       49.36     24.76 o 
 -13  11   7       17.26       22.54     13.31 o 
 -12  11   7       32.81       23.57     10.26 o 
 -11  11   7      153.64      123.61     35.95 o 
 -10  11   7      204.63      225.01     20.45 o 
  -9  11   7      226.93      232.76     13.00 o 
  -8  11   7        0.90        6.00      3.62 o 
  -7  11   7       29.93       24.16      6.46 o 
  -6  11   7       68.29       75.26     13.91 o 
  -5  11   7       15.72       23.15      5.42 o 
  -4  11   7       29.25       26.64      6.05 o 
  -3  11   7        0.29        4.97      3.14 o 
  -2  11   7       38.37       47.77     12.47 o 
  -1  11   7       17.86       30.71      8.90 o 
   0  11   7       76.40       96.19     21.66 o 
   1  11   7     1200.57     1192.67     29.95 o 
   2  11   7      695.47      695.01     21.17 o 
   3  11   7        8.49       12.87      5.13 o 
   4  11   7      311.47      307.12     15.24 o 
   5  11   7      628.86      635.32     17.10 o 
   6  11   7      165.35      162.73     31.05 o 
   7  11   7      117.99       85.65     16.18 o 
   8  11   7      168.48      120.71     25.07 o 
   9  11   7      127.32      134.36     36.24 o 
  10  11   7       20.47       20.88      9.63 o 
  11  11   7        4.21        6.20      7.99 o 
 -13  12   7       25.85       25.36     12.53 o 
 -12  12   7        6.32        8.70      5.44 o 
 -11  12   7       85.81       69.03     26.07 o 
 -10  12   7       15.60       17.44      7.55 o 
  -9  12   7        4.10        6.70      3.82 o 
  -8  12   7      124.93      124.16     26.80 o 
  -7  12   7      193.57      209.77     16.63 o 
  -6  12   7      266.35      300.43     13.65 o 
  -5  12   7      156.99      144.66     15.04 o 
  -4  12   7       18.54       12.95      4.21 o 
  -3  12   7       27.96       20.79      7.64 o 
  -2  12   7       17.49       31.35      8.53 o 
  -1  12   7      207.47      223.54     12.44 o 
   0  12   7       81.52       87.47     17.99 o 
   1  12   7       23.53       30.72      5.84 o 
   2  12   7        2.92        5.79      4.86 o 
   3  12   7      322.30      301.54     18.89 o 
   4  12   7       40.28       48.49      9.66 o 
   5  12   7      381.16      387.11     13.18 o 
   6  12   7      214.54      195.62     15.10 o 
   7  12   7       81.98       64.34     17.67 o 
   8  12   7       41.50       32.62     12.16 o 
   9  12   7        8.21        8.31      6.88 o 
  10  12   7        0.06       16.91      5.78 o 
 -13  13   7        3.00        0.17      6.94 o 
 -12  13   7        8.74        8.09      5.29 o 
 -11  13   7       30.38       30.18     10.46 o 
 -10  13   7        1.39       14.15      5.40 o 
  -9  13   7       35.17       31.10     10.54 o 
  -8  13   7      215.79      198.48     17.07 o 
  -7  13   7      262.87      273.31     15.40 o 
  -6  13   7      467.09      459.28     14.22 o 
  -5  13   7      188.05      180.55     31.97 o 
  -4  13   7       68.70       61.34     17.36 o 
  -3  13   7     1054.53     1090.26     34.74 o 
  -2  13   7      428.01      469.36     18.03 o 
  -1  13   7      278.32      283.26     17.29 o 
   0  13   7        0.01        5.52      4.98 o 
   1  13   7        0.75        6.96      5.51 o 
   2  13   7      112.83      133.28     18.80 o 
   3  13   7      193.40      196.83     34.98 o 
   4  13   7      114.76      132.81     15.97 o 
   5  13   7      127.63      102.06     16.06 o 
   6  13   7        3.71        7.27      3.55 o 
   7  13   7       54.17       43.96     15.03 o 
   8  13   7      116.32       89.50     30.44 o 
   9  13   7      398.09      515.75     36.04 o 
  10  13   7        3.50        6.15      6.88 o 
 -12  14   7       14.22       10.81     10.14 o 
 -11  14   7       29.63       30.82     16.50 o 
 -10  14   7       95.63       99.12     21.91 o 
  -9  14   7       24.98       20.28      8.40 o 
  -8  14   7        1.87        4.19      3.20 o 
  -7  14   7       24.96       23.65      6.90 o 
  -6  14   7        1.55        3.09      5.02 o 
  -5  14   7        6.71       10.93      5.66 o 
  -4  14   7       47.96       52.06     11.97 o 
  -3  14   7        3.47        1.62      9.23 o 
  -2  14   7     1051.52     1103.77     38.08 o 
  -1  14   7       77.63       98.49     20.51 o 
   0  14   7       98.04       80.60     19.44 o 
   1  14   7       90.48       86.78     13.89 o 
   2  14   7      363.99      359.09     14.83 o 
   3  14   7       20.36       19.31      5.37 o 
   4  14   7      231.99      239.62     14.54 o 
   5  14   7        5.31       14.21      4.96 o 
   6  14   7        1.14        5.47      4.63 o 
   7  14   7       79.34       63.05     15.40 o 
   8  14   7        0.37        9.91      4.83 o 
   9  14   7       14.05       19.93      7.50 o 
 -12  15   7      125.96      105.13     45.01 o 
 -11  15   7       91.80       72.39     36.28 o 
 -10  15   7        0.12        9.99      7.24 o 
  -9  15   7        9.78       10.24      4.81 o 
  -8  15   7      134.35      132.56     17.65 o 
  -7  15   7      365.05      363.14     17.03 o 
  -6  15   7      598.81      686.69     26.60 o 
  -5  15   7      143.62      160.25     32.52 o 
  -4  15   7       29.53       39.57     13.06 o 
  -3  15   7     1437.59     1585.00     40.68 o 
  -2  15   7      105.44       96.44     18.33 o 
  -1  15   7      201.09      185.24     39.25 o 
   0  15   7      227.46      219.80     19.74 o 
   1  15   7       23.62       26.02      7.11 o 
   2  15   7        6.38       10.12      5.88 o 
   3  15   7      365.03      357.24     16.57 o 
   4  15   7      370.55      349.61     15.92 o 
   5  15   7      127.88      152.34     23.91 o 
   6  15   7        1.67        5.67      4.27 o 
   7  15   7       70.34       57.71     19.42 o 
   8  15   7       56.15       43.49     15.68 o 
   9  15   7       20.56       24.53     10.29 o 
 -11  16   7       14.62       10.75     13.53 o 
 -10  16   7        1.17       19.68     13.25 o 
  -9  16   7        4.65       10.69      9.55 o 
  -8  16   7       10.80       15.55      8.85 o 
  -7  16   7       22.38       20.05      7.30 o 
  -6  16   7      102.83       83.38     22.79 o 
  -5  16   7      162.21      131.80     31.33 o 
  -4  16   7      116.11      118.56     28.40 o 
  -3  16   7       27.86       34.09      8.31 o 
  -2  16   7      227.31      241.05     19.22 o 
  -1  16   7       16.17       15.38      6.66 o 
   0  16   7      115.67      103.50     20.75 o 
   1  16   7      195.84      238.34     19.78 o 
   2  16   7        4.12       11.25      5.29 o 
   3  16   7       23.73       21.25      6.79 o 
   4  16   7        0.22       10.16      5.57 o 
   5  16   7       42.76       43.45     11.17 o 
   6  16   7       50.81       43.37     12.37 o 
   7  16   7        7.62        9.62      7.25 o 
   8  16   7      125.05      116.61     42.53 o 
 -11  17   7        0.60       12.43      9.14 o 
 -10  17   7        8.94        4.52      7.66 o 
  -9  17   7        4.93        7.48      7.43 o 
  -8  17   7       38.16       46.46     24.35 o 
  -7  17   7        0.07        3.44      5.65 o 
  -6  17   7       65.60       82.61     22.88 o 
  -5  17   7       84.84       84.26     29.34 o 
  -4  17   7       40.89       51.08     12.36 o 
  -3  17   7      283.39      331.39     19.22 o 
  -2  17   7      181.89      156.92     17.58 o 
  -1  17   7      278.13      306.70     16.12 o 
   0  17   7        3.56        7.73      6.60 o 
   1  17   7      111.69      101.02     25.27 o 
   2  17   7       55.79       44.11     13.69 o 
   3  17   7      138.11      137.12     31.06 o 
   4  17   7       32.99       47.50     11.89 o 
   5  17   7       34.61       29.97     12.26 o 
   6  17   7      128.25      104.66     31.22 o 
   7  17   7       10.17       32.93     14.99 o 
   8  17   7       26.82       34.14     15.38 o 
 -10  18   7      117.17       59.06     36.95 o 
  -9  18   7      188.91      201.67     39.82 o 
  -8  18   7        3.54        5.79     10.94 o 
  -7  18   7       37.76       34.36     22.20 o 
  -6  18   7       37.58       26.35     11.21 o 
  -5  18   7       35.86       24.94     10.79 o 
  -4  18   7        9.66       10.19      6.11 o 
  -3  18   7       98.43       79.99     19.95 o 
  -2  18   7      137.45      116.59     32.28 o 
  -1  18   7        1.40        6.42      4.53 o 
   0  18   7      400.72      461.32     19.41 o 
   1  18   7      239.29      262.87     14.44 o 
   2  18   7      241.72      256.45     25.95 o 
   3  18   7       11.87       12.43      6.57 o 
   4  18   7       13.01       13.79      6.15 o 
   5  18   7      202.85      239.58     14.47 o 
   6  18   7       22.96       19.43      9.73 o 
   7  18   7      133.34      145.16     42.52 o 
  -9  19   7        5.87       11.34     10.66 o 
  -8  19   7        7.93       14.94     11.66 o 
  -7  19   7        0.05        4.15      8.27 o 
  -6  19   7       19.70       22.78     14.31 o 
  -5  19   7       10.01        8.86      6.84 o 
  -4  19   7        2.91        2.21      5.38 o 
  -3  19   7        3.92        8.06      5.10 o 
  -2  19   7      307.52      376.31     20.89 o 
  -1  19   7        4.00        8.15      6.08 o 
   0  19   7       32.45       23.57     13.10 o 
   1  19   7       39.31       34.17      8.40 o 
   2  19   7       46.11       53.41     18.21 o 
   3  19   7       99.99       68.05     24.07 o 
   4  19   7       41.22       36.84     13.95 o 
   5  19   7       42.48       36.34     15.83 o 
   6  19   7        6.97        9.40      8.45 o 
  -8  20   7       46.85       40.19     28.38 o 
  -7  20   7      155.06      117.74     70.68 o 
  -6  20   7      209.55      238.26     20.34 o 
  -5  20   7       49.80       46.29     25.87 o 
  -4  20   7      104.52       99.13     26.31 o 
  -3  20   7      157.93      208.26     22.67 o 
  -2  20   7        7.87       12.72      9.11 o 
  -1  20   7       33.68       24.34     10.50 o 
   0  20   7      133.97      135.06     17.04 o 
   1  20   7       36.09       31.86     13.56 o 
   2  20   7      104.85      113.52     15.75 o 
   3  20   7        9.67        7.96      5.31 o 
   4  20   7       82.34       79.75     25.93 o 
   5  20   7      424.06      484.69     22.70 o 
   6  20   7      686.78      757.68     30.21 o 
  -7  21   7       41.04       33.91     20.91 o 
  -6  21   7        7.60       -1.73     13.14 o 
  -5  21   7       34.38       45.39     24.86 o 
  -4  21   7       19.47       19.53      7.69 o 
  -3  21   7       26.19       27.52      9.34 o 
  -2  21   7       19.27       24.10     11.86 o 
  -1  21   7        3.24        4.20      6.06 o 
   0  21   7       86.54       94.69     34.22 o 
   1  21   7       82.58       80.58     26.10 o 
   2  21   7       17.52        9.91      8.14 o 
   3  21   7       45.38       53.03     20.91 o 
   4  21   7      139.96      161.53     24.77 o 
  -6  22   7        0.06       11.99     10.27 o 
  -5  22   7       15.52       17.77     14.52 o 
  -4  22   7        6.11       16.01      5.81 o 
  -3  22   7       44.51       58.00     30.40 o 
  -2  22   7        0.01        4.62      5.86 o 
  -1  22   7       28.71       23.21     10.92 o 
   0  22   7      177.17      181.72     19.23 o 
   1  22   7       32.01       28.10     11.72 o 
   2  22   7        7.12        5.12      4.96 o 
   3  22   7       25.18       22.84      8.74 o 
  -4  23   7       10.61        8.17      8.26 o 
  -3  23   7       63.28       52.82     24.63 o 
  -2  23   7      157.81      115.66     46.56 o 
  -1  23   7      144.27       86.27     48.41 o 
   0  23   7       23.25       20.07      9.21 o 
   1  23   7       30.70       30.32     10.99 o 
 -14   0   8      229.39      203.40    117.82 o 
 -13   0   8      245.44      233.75     26.48 o 
 -12   0   8      766.42      746.40     30.91 o 
 -11   0   8        4.13        7.27      5.46 o 
 -10   0   8       54.30       55.29     18.03 o 
  -9   0   8      606.16      640.43     26.11 o 
  -8   0   8       76.77       94.64     24.82 o 
  -7   0   8       12.44       15.89      8.30 o 
  -6   0   8       22.20       27.95     11.43 o 
  -5   0   8      341.87      400.21     33.04 o 
  -4   0   8      121.92       98.41     29.70 o 
  -3   0   8       56.02       62.92     20.12 o 
  -2   0   8       95.29      129.29     32.76 o 
  -1   0   8       63.12       50.79     18.51 o 
   0   0   8       25.96       34.84      9.53 o 
   1   0   8     1695.56     1765.65     55.81 o 
   2   0   8     1873.86     2115.94     68.94 o 
   3   0   8       16.52       38.58      8.05 o 
   4   0   8       11.47       12.20      5.61 o 
   5   0   8       88.47      106.83     18.15 o 
   6   0   8       65.63       67.03     12.56 o 
   7   0   8        9.14       18.10      6.31 o 
   8   0   8       13.76       14.00      6.11 o 
   9   0   8      290.76      309.73     32.22 o 
  10   0   8       18.55       24.30     11.65 o 
  11   0   8       10.24        7.33      4.25 o 
 -14   1   8       41.46       28.73     16.14 o 
 -13   1   8      204.79      174.22     14.37 o 
 -12   1   8      690.85      663.72     21.11 o 
 -11   1   8      275.75      273.15     17.29 o 
 -10   1   8      334.47      344.45     18.27 o 
  -9   1   8       48.51       46.34     13.08 o 
  -8   1   8        5.92        5.32      4.49 o 
  -7   1   8      102.47      117.86     23.82 o 
  -6   1   8      203.32      222.34     14.05 o 
  -5   1   8     1028.04     1021.41     27.51 o 
  -4   1   8      274.08      308.67     17.18 o 
  -3   1   8        0.00        6.30      4.93 o 
  -2   1   8        5.90       10.42      5.16 o 
  -1   1   8      526.20      538.47     17.47 o 
   0   1   8     1705.07     1784.44     41.47 o 
   1   1   8      787.80      846.52     23.35 o 
   2   1   8      459.39      476.38     19.59 o 
   3   1   8      101.22       96.48     13.21 o 
   4   1   8      103.76      122.15     15.52 o 
   5   1   8        5.26       11.70      3.24 o 
   6   1   8      239.07      270.08     14.28 o 
   7   1   8      151.92      181.74     23.54 o 
   8   1   8       51.89       44.13     11.20 o 
   9   1   8       13.21       12.19      3.75 o 
  10   1   8       18.97       18.45      5.96 o 
  11   1   8      108.01      106.12     18.17 o 
 -14   2   8        0.98        6.62      6.78 o 
 -13   2   8      166.88      123.00     36.82 o 
 -12   2   8      170.55      185.96     27.48 o 
 -11   2   8       93.64       74.79     23.82 o 
 -10   2   8       14.63       14.38      6.30 o 
  -9   2   8        6.19       14.16      5.31 o 
  -8   2   8      165.94      135.11     14.43 o 
  -7   2   8      468.30      449.03     21.24 o 
  -6   2   8        3.44        8.61      5.47 o 
  -5   2   8       77.82       79.26     15.59 o 
  -4   2   8      330.09      336.85     17.57 o 
  -3   2   8      149.06      176.39     27.06 o 
  -2   2   8      698.85      686.02     22.56 o 
  -1   2   8      100.96      104.43     20.30 o 
   0   2   8       76.61       73.92     13.12 o 
   1   2   8      399.55      381.64     19.12 o 
   2   2   8      542.54      522.49     15.11 o 
   3   2   8      261.15      260.10     17.71 o 
   4   2   8      360.08      377.82     14.95 o 
   5   2   8       11.48       13.35      3.03 o 
   6   2   8       11.51       14.99      4.75 o 
   7   2   8      158.79      144.63     20.48 o 
   8   2   8      113.76      126.32     14.67 o 
   9   2   8       61.47       44.73     11.34 o 
  10   2   8      123.93      153.68     16.93 o 
  11   2   8      152.23      151.58     15.67 o 
 -14   3   8       51.48       31.40     16.81 o 
 -13   3   8       61.00       56.38     21.93 o 
 -12   3   8      402.86      425.12     17.68 o 
 -11   3   8       23.96       29.99     10.25 o 
 -10   3   8      101.59       90.30     22.99 o 
  -9   3   8       83.68       67.50     17.38 o 
  -8   3   8        5.76       13.08      7.21 o 
  -7   3   8      234.47      266.83     22.59 o 
  -6   3   8      135.41      128.21     27.11 o 
  -5   3   8      102.38      111.42     22.04 o 
  -4   3   8       15.73       21.82      5.63 o 
  -3   3   8        0.30       10.32      4.79 o 
  -2   3   8      194.01      231.39     45.09 o 
  -1   3   8        6.71        6.79      5.04 o 
   0   3   8      397.88      366.58     14.60 o 
   1   3   8       34.67       54.55      9.54 o 
   2   3   8        0.56        6.22      4.44 o 
   3   3   8        0.34        4.83      3.57 o 
   4   3   8     1124.54     1132.59     24.58 o 
   5   3   8      608.53      555.58     14.95 o 
   6   3   8      280.81      319.23     12.70 o 
   7   3   8        0.05        5.06      3.18 o 
   8   3   8        0.61        7.71      3.47 o 
   9   3   8       77.80       57.78     15.12 o 
  10   3   8        5.81        4.57      3.46 o 
  11   3   8      393.51      501.81     16.17 o 
 -14   4   8       42.68       36.43     17.82 o 
 -13   4   8       20.72       21.41      8.47 o 
 -12   4   8       27.85       21.90      6.96 o 
 -11   4   8      287.54      290.89     16.51 o 
 -10   4   8        3.44       11.00      5.98 o 
  -9   4   8       28.63       30.48      8.88 o 
  -8   4   8      207.21      198.85     19.75 o 
  -7   4   8      641.03      629.26     23.89 o 
  -6   4   8       16.01       19.03      6.12 o 
  -5   4   8       83.53       72.63     11.99 o 
  -4   4   8      211.58      213.97     13.35 o 
  -3   4   8       77.54       71.35     14.13 o 
  -2   4   8      720.58      746.54     25.01 o 
  -1   4   8       40.94       42.65      9.70 o 
   0   4   8      749.59      765.73     20.37 o 
   1   4   8     1188.85     1063.41     92.81 o 
   2   4   8      933.08      921.40     22.06 o 
   3   4   8      105.16      127.45     17.10 o 
   4   4   8      603.90      619.49     19.41 o 
   5   4   8       38.66       39.89      6.83 o 
   6   4   8      112.83       94.46     18.10 o 
   7   4   8      102.49       93.57     16.66 o 
   8   4   8       11.54       12.40      4.16 o 
   9   4   8       73.08       55.85     15.05 o 
  10   4   8      127.99      154.84     13.05 o 
  11   4   8       91.27       64.67     17.79 o 
 -14   5   8        0.75        5.24      5.14 o 
 -13   5   8        9.95        7.43      4.85 o 
 -12   5   8        6.76        9.78      8.28 o 
 -11   5   8        1.54        9.20      4.15 o 
 -10   5   8       89.14       82.86     21.33 o 
  -9   5   8       17.42       18.18      5.22 o 
  -8   5   8       50.36       54.93     11.37 o 
  -7   5   8        0.16       11.01      5.36 o 
  -6   5   8       28.37       43.61     11.45 o 
  -5   5   8      251.31      262.86     38.81 o 
  -4   5   8       36.67       38.37      8.16 o 
  -3   5   8      102.23       88.41     14.90 o 
  -2   5   8       27.90       30.52      9.95 o 
  -1   5   8      264.66      275.13     17.58 o 
   0   5   8       48.17       58.63     10.07 o 
   1   5   8      171.68      186.63     20.69 o 
   2   5   8      359.43      383.83     18.40 o 
   3   5   8        3.52        5.30      3.91 o 
   4   5   8      277.66      294.91     18.91 o 
   5   5   8      209.84      217.66     12.67 o 
   6   5   8      186.78      160.01     11.02 o 
   7   5   8       40.54       41.69      7.05 o 
   8   5   8        7.98       12.27      4.46 o 
   9   5   8       19.03       26.02      9.14 o 
  10   5   8       59.32       39.60     11.90 o 
  11   5   8        1.64        2.92      7.83 o 
 -14   6   8       21.18       26.97     15.70 o 
 -13   6   8        0.59        0.68      4.84 o 
 -12   6   8       14.01        8.35     10.27 o 
 -11   6   8       42.96       40.59     13.27 o 
 -10   6   8       68.80       61.07     13.91 o 
  -9   6   8      196.69      166.16     37.55 o 
  -8   6   8     1352.30     1499.75     29.42 o 
  -7   6   8      522.03      521.38     20.93 o 
  -6   6   8       59.29       54.66     13.23 o 
  -5   6   8      142.28      144.88     21.24 o 
  -4   6   8       77.85       86.12     14.25 o 
  -3   6   8      155.24      160.37     21.82 o 
  -2   6   8       72.60       97.82     21.69 o 
  -1   6   8      122.44      121.86     27.48 o 
   0   6   8      142.32      154.40     27.08 o 
   1   6   8      343.65      398.11     13.99 o 
   2   6   8     1016.75      994.32     21.53 o 
   3   6   8      439.10      420.99     12.75 o 
   4   6   8      524.20      548.15     15.34 o 
   5   6   8        1.15        5.45      3.21 o 
   6   6   8       57.19       55.78     10.14 o 
   7   6   8      190.04      168.60     17.82 o 
   8   6   8      109.21       96.26     21.78 o 
   9   6   8       22.44       12.81      6.64 o 
  10   6   8        6.25       12.63      4.69 o 
 -14   7   8        7.37       11.97      6.24 o 
 -13   7   8        3.52        7.66      6.55 o 
 -12   7   8      215.06      171.26     42.31 o 
 -11   7   8      238.29      235.17     16.02 o 
 -10   7   8      106.54      101.08     24.14 o 
  -9   7   8       86.62       91.71     20.56 o 
  -8   7   8        0.04        7.07      4.37 o 
  -7   7   8        1.78        7.01      4.78 o 
  -6   7   8      122.04      120.12     21.44 o 
  -5   7   8      146.48      134.44     20.09 o 
  -4   7   8       82.30       95.56     13.51 o 
  -3   7   8       51.54       54.79     10.22 o 
  -2   7   8      403.35      429.31     19.34 o 
  -1   7   8      688.02      687.42     23.58 o 
   0   7   8     1238.98     1351.35     34.17 o 
   1   7   8      215.05      232.63      9.91 o 
   2   7   8      155.03      156.85      9.72 o 
   3   7   8      126.65      122.67     15.02 o 
   4   7   8      373.68      309.40     17.34 o 
   5   7   8        7.38        7.12      3.59 o 
   6   7   8       47.27       35.00      6.75 o 
   7   7   8       11.54       16.70      4.90 o 
   8   7   8        4.48        3.73      3.91 o 
   9   7   8       27.95       20.82      5.13 o 
  10   7   8      741.07      805.96     22.88 o 
 -13   8   8      113.79      114.68     45.36 o 
 -12   8   8       13.76       26.09      8.16 o 
 -11   8   8      112.51       93.17     24.20 o 
 -10   8   8       15.49       16.33      4.16 o 
  -9   8   8        0.43        5.60      2.75 o 
  -8   8   8       45.03       63.10     16.87 o 
  -7   8   8       38.26       28.74      8.32 o 
  -6   8   8      158.03      189.96     21.08 o 
  -5   8   8      353.72      385.15     15.65 o 
  -4   8   8        0.73        2.83      3.38 o 
  -3   8   8      105.38      106.63     18.65 o 
  -2   8   8     1004.66     1101.65     32.80 o 
  -1   8   8       94.23      122.32     24.55 o 
   0   8   8       13.72       19.42      3.96 o 
   1   8   8        1.13        4.29      3.18 o 
   2   8   8        1.16        5.72      5.41 o 
   3   8   8      524.29      538.14     21.16 o 
   4   8   8      131.61      122.24     20.74 o 
   5   8   8      107.56       87.39     16.61 o 
   6   8   8      267.37      249.09     21.91 o 
   7   8   8      725.78      785.41     18.60 o 
   8   8   8      245.13      241.19     14.95 o 
   9   8   8      232.23      260.73     17.73 o 
  10   8   8       18.54       24.67     14.54 o 
 -13   9   8       32.59       18.43      7.88 o 
 -12   9   8        8.63       13.39      6.09 o 
 -11   9   8      116.60      101.66     31.24 o 
 -10   9   8       13.64       14.47      4.39 o 
  -9   9   8      207.64      237.22     20.35 o 
  -8   9   8       36.68       37.16     10.96 o 
  -7   9   8        0.25        7.18      4.52 o 
  -6   9   8      913.46      982.00     31.08 o 
  -5   9   8      722.15      723.52     26.79 o 
  -4   9   8      750.06      735.70     22.90 o 
  -3   9   8      923.71      985.25     24.77 o 
  -2   9   8        6.78       13.75      6.42 o 
  -1   9   8       52.47       69.88     15.06 o 
   0   9   8        0.49        4.17      4.75 o 
   1   9   8       18.70       26.03      7.03 o 
   2   9   8      219.04      225.67     19.18 o 
   3   9   8       40.89       35.84      9.01 o 
   4   9   8      359.66      383.31     15.00 o 
   5   9   8      250.88      220.41     13.20 o 
   6   9   8      484.62      553.63     17.26 o 
   7   9   8      375.32      381.18     17.55 o 
   8   9   8      277.04      289.55     15.52 o 
   9   9   8       36.62       24.28      8.02 o 
  10   9   8       20.67       37.07     14.17 o 
 -13  10   8       89.90       73.41     26.68 o 
 -12  10   8        1.10       11.94      6.36 o 
 -11  10   8        9.33       13.15      6.78 o 
 -10  10   8        0.89        5.90      3.55 o 
  -9  10   8       38.56       34.47     10.45 o 
  -8  10   8       86.27       66.23     13.40 o 
  -7  10   8       73.27       70.28     15.68 o 
  -6  10   8      106.12       99.91     18.08 o 
  -5  10   8     1084.28     1067.05     23.62 o 
  -4  10   8       69.91       73.11     16.50 o 
  -3  10   8      416.95      389.02     24.60 o 
  -2  10   8       54.14       70.65     14.15 o 
  -1  10   8      177.08      179.66     37.16 o 
   0  10   8     1014.43     1016.73     29.97 o 
   1  10   8       12.38       22.18      5.98 o 
   2  10   8        0.63        3.46      4.75 o 
   3  10   8      108.78      107.88     21.46 o 
   4  10   8       57.64       67.30     13.97 o 
   5  10   8       91.65       92.07     18.45 o 
   6  10   8      117.13       83.98     19.14 o 
   7  10   8       18.85       20.08      5.45 o 
   8  10   8      125.29      107.50     28.34 o 
   9  10   8       73.76       61.95     20.66 o 
 -12  11   8       65.63       61.60     26.33 o 
 -11  11   8       35.00       28.71      7.28 o 
 -10  11   8       23.62       27.86      9.21 o 
  -9  11   8       22.78       22.05      5.71 o 
  -8  11   8       21.10       13.98      5.50 o 
  -7  11   8      260.84      258.99     19.08 o 
  -6  11   8      223.96      199.06     19.75 o 
  -5  11   8      348.52      360.09     16.17 o 
  -4  11   8       21.71       17.71      5.91 o 
  -3  11   8       18.83       36.52      7.96 o 
  -2  11   8       31.92       30.36      7.72 o 
  -1  11   8      566.03      596.55     26.04 o 
   0  11   8      547.33      566.46     22.78 o 
   1  11   8        0.12        1.36      6.27 o 
   2  11   8      221.88      203.22     28.50 o 
   3  11   8       59.65       52.60     13.37 o 
   4  11   8      240.48      256.80     15.21 o 
   5  11   8       85.72       97.95     22.93 o 
   6  11   8       40.15       41.30      8.63 o 
   7  11   8       70.12       72.36     12.36 o 
   8  11   8       67.71       65.45     21.25 o 
   9  11   8       88.24       64.66     21.90 o 
 -12  12   8       13.80        8.74      5.53 o 
 -11  12   8       31.13       34.22     11.47 o 
 -10  12   8       17.96       12.63      5.36 o 
  -9  12   8      334.14      322.41     14.52 o 
  -8  12   8      127.24      112.99     31.07 o 
  -7  12   8       49.49       50.66     13.21 o 
  -6  12   8        1.65        5.31      6.13 o 
  -5  12   8       54.99       69.97     15.37 o 
  -4  12   8      164.77      151.00     29.82 o 
  -3  12   8        2.38        9.64      7.92 o 
  -2  12   8       77.56       82.03     18.69 o 
  -1  12   8        4.21        8.85      5.54 o 
   0  12   8      348.78      314.82     29.14 o 
   1  12   8      255.78      319.69     23.50 o 
   2  12   8       49.35       48.61     11.29 o 
   3  12   8      611.06      664.37     25.26 o 
   4  12   8       98.75       84.54     19.95 o 
   5  12   8       20.16       24.69      5.53 o 
   6  12   8      198.60      224.59     15.42 o 
   7  12   8      158.19      150.05     34.45 o 
   8  12   8        0.75        4.00      6.72 o 
   9  12   8        3.78        3.60      7.12 o 
 -12  13   8      270.22      213.52     74.19 o 
 -11  13   8      244.10      273.38     16.37 o 
 -10  13   8       83.58       75.04     27.32 o 
  -9  13   8        0.32        7.72      6.98 o 
  -8  13   8        5.40        9.98      5.80 o 
  -7  13   8      224.26      260.22     15.52 o 
  -6  13   8       58.05       55.81     14.40 o 
  -5  13   8       13.25       10.14      5.70 o 
  -4  13   8      496.70      538.19     23.02 o 
  -3  13   8       15.29       21.39      6.03 o 
  -2  13   8      241.46      266.30     20.14 o 
  -1  13   8     1368.29     1423.44     44.70 o 
   0  13   8      223.51      209.08     45.46 o 
   1  13   8        0.29        8.73      4.51 o 
   2  13   8       85.66       70.41     16.89 o 
   3  13   8        0.88        4.29      2.80 o 
   4  13   8        0.14        5.92      3.76 o 
   5  13   8       57.25       71.13     14.38 o 
   6  13   8        8.49       17.54      6.98 o 
   7  13   8        0.13        2.31      4.30 o 
   8  13   8        0.39        2.65      6.32 o 
 -11  14   8        0.02        3.91      6.56 o 
 -10  14   8       36.21       26.49     11.77 o 
  -9  14   8       51.40       39.43     13.82 o 
  -8  14   8        1.00        7.37      4.07 o 
  -7  14   8        4.99       12.53      6.34 o 
  -6  14   8        7.35       13.25      5.83 o 
  -5  14   8        5.83       10.55      6.29 o 
  -4  14   8       10.72       12.91      7.80 o 
  -3  14   8      131.44      114.63     31.72 o 
  -2  14   8      116.06      100.96     27.63 o 
  -1  14   8       31.02       35.80     12.36 o 
   0  14   8        5.99        7.92      5.56 o 
   1  14   8      205.91      195.80     36.58 o 
   2  14   8      195.50      213.74     23.25 o 
   3  14   8        7.16       14.24      5.89 o 
   4  14   8        1.00        5.69      4.73 o 
   5  14   8       11.21       12.02      5.27 o 
   6  14   8       16.15       19.18      7.71 o 
   7  14   8       31.12       38.96     12.03 o 
   8  14   8       23.16       30.96     10.01 o 
 -11  15   8        2.58       10.83      9.77 o 
 -10  15   8        8.32       14.01     14.39 o 
  -9  15   8       11.26       14.18      6.67 o 
  -8  15   8        6.82        7.41      6.01 o 
  -7  15   8        5.27        9.80      7.18 o 
  -6  15   8       91.11       82.60     19.22 o 
  -5  15   8      159.35      144.19     36.20 o 
  -4  15   8       30.07       30.92     11.64 o 
  -3  15   8        0.25        6.73      5.64 o 
  -2  15   8        2.07        5.38      5.08 o 
  -1  15   8        9.17       17.01      6.39 o 
   0  15   8        8.63       16.50      7.10 o 
   1  15   8       37.60       37.73      9.66 o 
   2  15   8        8.27       10.22      4.99 o 
   3  15   8        0.29        5.91      3.77 o 
   4  15   8       21.67       20.24      6.43 o 
   5  15   8       56.14       49.25     14.44 o 
   6  15   8      184.13      199.91     18.03 o 
   7  15   8        2.92       11.84      6.72 o 
 -10  16   8       32.64       32.89     20.43 o 
  -9  16   8        0.89        5.48      9.11 o 
  -8  16   8        4.74       12.47      7.11 o 
  -7  16   8       74.78       70.94     23.75 o 
  -6  16   8      246.29      209.81     19.81 o 
  -5  16   8      425.55      477.80     18.81 o 
  -4  16   8       72.73       68.72     21.69 o 
  -3  16   8        0.59        6.30      5.16 o 
  -2  16   8        0.01        4.20      4.43 o 
  -1  16   8        6.61        8.55      5.08 o 
   0  16   8        0.01       11.43      7.14 o 
   1  16   8       67.39       63.12     18.05 o 
   2  16   8       97.58       79.48     20.65 o 
   3  16   8        0.31        5.49      4.12 o 
   4  16   8       16.43       22.38      7.77 o 
   5  16   8       23.62       24.56     13.73 o 
   6  16   8      105.04       78.33     31.14 o 
   7  16   8       44.04       47.17     13.96 o 
  -9  17   8      155.76       84.10     55.52 o 
  -8  17   8       30.69       27.42     12.64 o 
  -7  17   8       23.03       27.64      7.95 o 
  -6  17   8      577.76      678.03     30.81 o 
  -5  17   8       39.64       18.48     11.21 o 
  -4  17   8        5.15       10.77      6.73 o 
  -3  17   8       30.87       20.04      9.03 o 
  -2  17   8       15.84       20.79      8.23 o 
  -1  17   8       19.84       26.09      8.06 o 
   0  17   8       67.04       59.03     15.42 o 
   1  17   8       94.57       66.10     20.66 o 
   2  17   8       44.65       39.09     15.09 o 
   3  17   8       51.09       45.32     15.87 o 
   4  17   8       28.05       41.19     11.07 o 
   5  17   8       84.25       81.46     31.34 o 
   6  17   8        0.93        6.66      6.67 o 
  -8  18   8      162.46      169.22     69.07 o 
  -7  18   8      153.84      119.37     44.24 o 
  -6  18   8        6.40       12.91      6.72 o 
  -5  18   8      635.83      721.57     26.01 o 
  -4  18   8       13.91       14.41      5.41 o 
  -3  18   8       29.25       28.02      9.86 o 
  -2  18   8       14.29       14.05      8.41 o 
  -1  18   8        0.25        2.41      5.05 o 
   0  18   8        0.34        5.62      4.18 o 
   1  18   8       16.70        7.96      5.84 o 
   2  18   8       47.98       29.97     13.31 o 
   3  18   8       70.00       56.02     18.10 o 
   4  18   8        2.76       10.56      5.69 o 
   5  18   8        2.60        7.41      4.80 o 
  -7  19   8       45.31       30.63     14.78 o 
  -6  19   8      242.95      302.80     54.45 o 
  -5  19   8        0.12        8.23      5.08 o 
  -4  19   8       21.91       20.35      7.91 o 
  -3  19   8       35.49       27.61     12.76 o 
  -2  19   8        0.45        8.15      7.01 o 
  -1  19   8       20.68       24.90     11.31 o 
   0  19   8        7.74       10.50      6.38 o 
   1  19   8       37.64       28.78     12.91 o 
   2  19   8        6.58        8.01      7.70 o 
   3  19   8      131.60      107.62     33.38 o 
   4  19   8        0.80       10.47      5.87 o 
  -6  20   8        1.11        4.89      8.92 o 
  -5  20   8       31.81       30.48     11.51 o 
  -4  20   8       20.17       15.38      7.69 o 
  -3  20   8       30.28       19.98      7.75 o 
  -2  20   8       34.61       31.92     14.36 o 
  -1  20   8       35.70       27.71     15.32 o 
   0  20   8       34.83       29.91     12.65 o 
   1  20   8       76.63       69.09     28.08 o 
   2  20   8       10.24       13.76      7.93 o 
   3  20   8       41.21       36.53     16.75 o 
  -4  21   8        1.22        9.98     14.87 o 
  -3  21   8       76.47       68.62     32.87 o 
  -2  21   8        6.06        8.94      7.40 o 
  -1  21   8       12.24       15.05      7.85 o 
   0  21   8      203.14      205.37     36.11 o 
   1  21   8       53.87       40.88     19.58 o 
 -13   1   9       73.83       57.10     22.40 o 
 -12   1   9      133.96       84.65     29.06 o 
 -11   1   9        0.33        8.20      5.19 o 
 -10   1   9       26.90       21.32      8.78 o 
  -9   1   9       24.49       28.47      8.65 o 
  -8   1   9       24.61       32.23      9.11 o 
  -7   1   9       65.69       57.78     15.40 o 
  -6   1   9        0.20        8.44      3.74 o 
  -5   1   9        1.52        3.89      3.13 o 
  -4   1   9       80.71       91.52     20.73 o 
  -3   1   9       39.58       35.97     10.09 o 
  -2   1   9      161.47      180.63     34.39 o 
  -1   1   9       32.25       44.51      8.88 o 
   0   1   9        4.37        7.44      5.08 o 
   1   1   9        0.20        4.97      4.77 o 
   2   1   9     1111.51     1085.43     20.44 o 
   3   1   9        4.19        5.48      3.17 o 
   4   1   9       48.18       56.56     10.01 o 
   5   1   9       14.11       18.18      5.21 o 
   6   1   9       60.36       67.80     10.08 o 
   7   1   9        0.18        3.47      2.93 o 
   8   1   9       64.04       44.04     11.90 o 
   9   1   9       58.81       50.50     14.89 o 
 -13   2   9       10.00        9.09      4.86 o 
 -12   2   9       40.90       33.09     13.21 o 
 -11   2   9        9.03       15.62      6.89 o 
 -10   2   9       65.63       62.73     17.45 o 
  -9   2   9        3.44        5.34      5.56 o 
  -8   2   9      117.94      120.29     30.85 o 
  -7   2   9        8.95       22.57      7.87 o 
  -6   2   9       78.94       87.57     19.02 o 
  -5   2   9       10.21        9.70      5.01 o 
  -4   2   9       19.65       28.01      7.06 o 
  -3   2   9       17.47       25.35      7.02 o 
  -2   2   9       98.33       99.78     22.35 o 
  -1   2   9        2.39        8.01      7.36 o 
   0   2   9       35.53       56.21      8.98 o 
   1   2   9     1044.92     1143.31     35.01 o 
   2   2   9      300.91      269.21     19.75 o 
   3   2   9       26.06       31.68      6.61 o 
   4   2   9      207.79      182.40     14.37 o 
   5   2   9      120.14       98.77     15.20 o 
   6   2   9      124.12       96.63     16.97 o 
   7   2   9       20.37        9.08      3.78 o 
   8   2   9        0.02        5.73      3.40 o 
   9   2   9       14.76       13.39      5.98 o 
 -13   3   9       75.43       39.14     25.79 o 
 -12   3   9        0.69        9.53      6.75 o 
 -11   3   9       30.30       20.02      8.24 o 
 -10   3   9       43.00       38.56     12.65 o 
  -9   3   9        6.41        8.42      5.66 o 
  -8   3   9        5.08        5.55      5.16 o 
  -7   3   9        6.34       15.35      4.77 o 
  -6   3   9        4.06        7.94      5.66 o 
  -5   3   9      303.80      299.90     23.47 o 
  -4   3   9       64.72       51.70     10.35 o 
  -3   3   9        5.69       12.76      5.25 o 
  -2   3   9       22.17       20.95      4.59 o 
  -1   3   9      653.29      605.18     23.05 o 
   0   3   9        2.88       10.70      4.88 o 
   1   3   9       80.79       70.42     17.59 o 
   2   3   9     1023.67     1101.46     20.98 o 
   3   3   9        0.53        6.20      3.81 o 
   4   3   9      230.19      229.09     13.53 o 
   5   3   9      157.08      149.74     22.03 o 
   6   3   9      177.20      184.25     10.56 o 
   7   3   9       80.92      106.78     19.56 o 
   8   3   9       11.19       12.88      6.29 o 
   9   3   9       47.15       28.45     12.39 o 
 -13   4   9       19.45       13.10      8.68 o 
 -12   4   9       57.28       49.50     17.86 o 
 -11   4   9      103.62       81.16     32.41 o 
 -10   4   9       45.94       35.88     14.30 o 
  -9   4   9        9.73        8.14      5.88 o 
  -8   4   9        0.32        5.62      6.47 o 
  -7   4   9      264.37      233.73     21.12 o 
  -6   4   9       18.44       32.74      9.65 o 
  -5   4   9       86.84       86.92     18.67 o 
  -4   4   9      118.11       98.88     21.28 o 
  -3   4   9       28.65       24.25     10.04 o 
  -2   4   9       59.77       57.31     15.53 o 
  -1   4   9      224.24      210.59     36.84 o 
   0   4   9       11.16       16.45      4.86 o 
   1   4   9       12.39       21.43      7.72 o 
   2   4   9        0.03        3.43      5.20 o 
   3   4   9       14.84       16.79      5.24 o 
   4   4   9       43.39       37.48      8.13 o 
   5   4   9       94.23       78.88     14.56 o 
   6   4   9       53.23       48.01      8.01 o 
   7   4   9       26.37       26.28      7.40 o 
   8   4   9      188.31      247.13     26.98 o 
   9   4   9        3.91       10.98      4.42 o 
 -13   5   9        6.78       10.84      6.77 o 
 -12   5   9       25.76       17.95      6.81 o 
 -11   5   9        7.31       11.40      5.27 o 
 -10   5   9        2.80        8.68      5.50 o 
  -9   5   9       42.07       34.83     14.34 o 
  -8   5   9      106.21       65.57     16.96 o 
  -7   5   9       22.42       25.23      7.56 o 
  -6   5   9      575.17      536.14     21.17 o 
  -5   5   9       32.68       36.09      8.91 o 
  -4   5   9       38.90       42.86      8.71 o 
  -3   5   9      117.30      143.05     24.01 o 
  -2   5   9       16.31       21.04      8.32 o 
  -1   5   9        0.03        5.36      5.05 o 
   0   5   9       62.80       76.90     14.40 o 
   1   5   9      382.82      378.29     16.40 o 
   2   5   9      313.65      320.76     16.62 o 
   3   5   9      161.70      147.41     20.61 o 
   4   5   9      224.17      215.65     26.98 o 
   5   5   9      112.81      114.85     19.67 o 
   6   5   9       96.96      101.22     22.38 o 
   7   5   9      314.88      400.52     17.98 o 
   8   5   9        3.06        6.05      4.02 o 
   9   5   9        0.24        8.17      4.74 o 
 -13   6   9       52.59       38.41     23.92 o 
 -12   6   9       59.82       44.55     14.03 o 
 -11   6   9        2.60        7.15      4.29 o 
 -10   6   9       24.09       27.24      9.05 o 
  -9   6   9      125.51      124.23     21.48 o 
  -8   6   9      136.73      126.89     16.50 o 
  -7   6   9       11.52        8.98      5.02 o 
  -6   6   9      278.88      267.87     19.92 o 
  -5   6   9      127.50      123.78     18.42 o 
  -4   6   9      285.34      268.73     13.86 o 
  -3   6   9      229.02      244.38     23.84 o 
  -2   6   9       26.33       22.04      6.84 o 
  -1   6   9       42.98       38.84     10.35 o 
   0   6   9       34.16       31.92      8.64 o 
   1   6   9        7.02        8.65      3.84 o 
   2   6   9      113.64       92.26     23.08 o 
   3   6   9       14.39       22.23      4.63 o 
   4   6   9       61.73       53.95     12.41 o 
   5   6   9      127.44      151.48     23.12 o 
   6   6   9      209.47      193.57     27.45 o 
   7   6   9       83.66       63.82     19.98 o 
   8   6   9       40.80       36.12     11.68 o 
   9   6   9       96.74       79.25     22.86 o 
 -12   7   9        2.10        7.50      5.05 o 
 -11   7   9        0.18        7.86      5.20 o 
 -10   7   9        7.03        5.52      6.54 o 
  -9   7   9      182.61      166.24     14.05 o 
  -8   7   9        2.37        5.21      5.59 o 
  -7   7   9       30.65       30.80      6.45 o 
  -6   7   9      211.35      173.48     20.63 o 
  -5   7   9      214.79      186.55     12.75 o 
  -4   7   9       11.84       13.63      5.00 o 
  -3   7   9      143.18      162.05     34.99 o 
  -2   7   9       63.03       61.56     13.81 o 
  -1   7   9      218.89      201.67     19.77 o 
   0   7   9      801.68      772.81     26.06 o 
   1   7   9       17.27       24.40      6.61 o 
   2   7   9      182.86      145.23     35.44 o 
   3   7   9      488.88      480.64     26.80 o 
   4   7   9      529.68      563.63     18.75 o 
   5   7   9       90.53       92.66     20.32 o 
   6   7   9       60.78       55.78     11.16 o 
   7   7   9      117.48      115.61     30.06 o 
   8   7   9       22.16       11.89      5.61 o 
   9   7   9       56.49       41.18     13.08 o 
 -12   8   9       52.36       30.86     17.92 o 
 -11   8   9        0.15        5.19      5.62 o 
 -10   8   9       60.51       61.96     19.60 o 
  -9   8   9       73.31       78.08     22.57 o 
  -8   8   9        0.41        1.30      5.52 o 
  -7   8   9        0.94        7.86      2.82 o 
  -6   8   9       85.19       75.99     14.46 o 
  -5   8   9        1.33        7.31      5.07 o 
  -4   8   9       15.13       20.47      5.86 o 
  -3   8   9       13.56       22.31      7.12 o 
  -2   8   9       15.95       14.38      5.16 o 
  -1   8   9        7.71       12.05      6.89 o 
   0   8   9       50.12       66.69     14.32 o 
   1   8   9      118.61      109.96     22.56 o 
   2   8   9       14.81       12.70      5.31 o 
   3   8   9        1.05       10.38      4.94 o 
   4   8   9       28.39       30.41      8.45 o 
   5   8   9       29.44       24.68      6.54 o 
   6   8   9       56.04       55.80     12.55 o 
   7   8   9        4.17       12.71      5.37 o 
   8   8   9       38.94       37.35     10.79 o 
 -12   9   9       19.32       26.17     11.82 o 
 -11   9   9        4.48        2.73      3.94 o 
 -10   9   9        6.52        6.70      6.84 o 
  -9   9   9       72.50       71.41     20.94 o 
  -8   9   9      139.79       97.86     15.73 o 
  -7   9   9       87.43       91.50     18.08 o 
  -6   9   9        0.08       10.77      5.12 o 
  -5   9   9      257.86      250.49     46.48 o 
  -4   9   9      132.02      116.49     24.56 o 
  -3   9   9       34.08       49.95     16.22 o 
  -2   9   9        8.11       13.46      5.94 o 
  -1   9   9       22.09       20.15      8.79 o 
   0   9   9       65.55       59.21     13.62 o 
   1   9   9       45.22       49.07     13.17 o 
   2   9   9      101.58       59.58     13.03 o 
   3   9   9       22.11       19.86      5.93 o 
   4   9   9       46.65       37.58      9.45 o 
   5   9   9      107.55      101.24     22.33 o 
   6   9   9       84.90       60.64     16.57 o 
   7   9   9      147.27      162.65     15.98 o 
   8   9   9        9.66       14.11      8.22 o 
 -11  10   9       88.26       53.13     25.39 o 
 -10  10   9      152.90      167.91     23.40 o 
  -9  10   9       53.27       35.44     12.67 o 
  -8  10   9        1.26        7.21      5.40 o 
  -7  10   9      151.12      120.80     28.16 o 
  -6  10   9      342.46      376.82     18.86 o 
  -5  10   9        8.93       15.79      5.53 o 
  -4  10   9      126.90      127.46     34.47 o 
  -3  10   9      137.07      152.37     31.64 o 
  -2  10   9      305.69      309.14     18.56 o 
  -1  10   9     1016.03     1086.68     35.55 o 
   0  10   9       65.94       49.33     10.34 o 
   1  10   9       10.31       18.03      5.99 o 
   2  10   9       87.46       93.04     18.97 o 
   3  10   9        0.19        7.12      4.48 o 
   4  10   9        1.15        6.01      3.61 o 
   5  10   9       86.26       87.51     20.99 o 
   6  10   9       20.36       20.67      6.54 o 
   7  10   9       38.93       27.88      9.15 o 
   8  10   9        8.48        6.75      6.95 o 
 -11  11   9       62.00       43.17     24.64 o 
 -10  11   9       61.80       46.87     18.42 o 
  -9  11   9        9.34       11.41      6.48 o 
  -8  11   9       79.47       83.49     19.82 o 
  -7  11   9      130.63      124.83     30.50 o 
  -6  11   9      128.80      125.93     30.65 o 
  -5  11   9       10.02       17.35      7.27 o 
  -4  11   9        1.05        4.41      4.91 o 
  -3  11   9      375.81      378.42     29.93 o 
  -2  11   9      183.82      185.23     30.43 o 
  -1  11   9      286.12      290.64     26.06 o 
   0  11   9      742.48      757.19     26.59 o 
   1  11   9      290.74      307.91     23.53 o 
   2  11   9       58.86       58.83     15.93 o 
   3  11   9        6.52        8.57      3.59 o 
   4  11   9       16.23       18.54      5.17 o 
   5  11   9       11.85        9.82      6.04 o 
   6  11   9      137.48       98.79     26.00 o 
   7  11   9       52.71       27.45      8.44 o 
 -11  12   9       18.15       15.77      8.66 o 
 -10  12   9       43.04       49.62     25.38 o 
  -9  12   9        3.03        7.21      7.31 o 
  -8  12   9      235.25      231.17     21.87 o 
  -7  12   9      119.10      103.67     29.32 o 
  -6  12   9        6.28        7.16      6.66 o 
  -5  12   9       16.71        9.88      5.99 o 
  -4  12   9       12.58       10.98      6.01 o 
  -3  12   9        6.64       13.04      4.89 o 
  -2  12   9      114.96      124.78     31.23 o 
  -1  12   9       46.07       60.56     12.13 o 
   0  12   9        0.06        3.35      3.95 o 
   1  12   9        2.19        6.22      5.52 o 
   2  12   9        0.20        7.67      5.54 o 
   3  12   9        9.31       14.10      5.51 o 
   4  12   9       56.99       50.51     14.19 o 
   5  12   9       41.35       25.86      9.22 o 
   6  12   9       20.65       26.76      9.36 o 
   7  12   9        7.07       12.28      5.40 o 
 -10  13   9        9.08       14.78     10.24 o 
  -9  13   9       58.35       46.80     22.14 o 
  -8  13   9       21.67       13.69      7.68 o 
  -7  13   9        5.56        8.76      5.27 o 
  -6  13   9       10.97       12.86      6.68 o 
  -5  13   9      536.23      575.58     20.92 o 
  -4  13   9        1.85        6.20      4.38 o 
  -3  13   9       89.46       86.57     25.45 o 
  -2  13   9       16.28       13.25      7.19 o 
  -1  13   9      145.63      130.53     43.70 o 
   0  13   9       52.93       54.67     15.54 o 
   1  13   9       23.34       21.15      6.22 o 
   2  13   9      298.59      334.96     15.54 o 
   3  13   9       32.80       26.20      7.60 o 
   4  13   9        1.12        9.59      4.05 o 
   5  13   9        0.07        2.95      4.31 o 
   6  13   9       14.06       11.48      6.06 o 
  -9  14   9        4.65        5.57      4.08 o 
  -8  14   9      101.78       80.14     21.48 o 
  -7  14   9      136.94       95.51     26.50 o 
  -6  14   9       94.54       88.20     26.15 o 
  -5  14   9       13.50       21.65     10.58 o 
  -4  14   9       12.62       12.00      6.91 o 
  -3  14   9      246.99      266.49     17.98 o 
  -2  14   9       40.88       29.74     11.26 o 
  -1  14   9       31.38       37.62     12.20 o 
   0  14   9        0.80        8.50      5.05 o 
   1  14   9       57.95       65.82     20.93 o 
   2  14   9        8.82        7.96      3.96 o 
   3  14   9        0.91        5.56      4.60 o 
   4  14   9        7.62       11.68      4.56 o 
   5  14   9       16.52       11.78      5.69 o 
   6  14   9        0.37       12.84      5.78 o 
  -9  15   9      115.88      147.21     20.61 o 
  -8  15   9       79.31       54.97     21.60 o 
  -7  15   9      376.80      422.63     19.24 o 
  -6  15   9       64.10       55.26     16.37 o 
  -5  15   9      775.39      893.68     28.32 o 
  -4  15   9        2.37        9.28      5.53 o 
  -3  15   9       22.02       26.55     10.96 o 
  -2  15   9      107.44       78.15     31.60 o 
  -1  15   9      164.85      159.44     38.19 o 
   0  15   9       20.81       26.94     11.41 o 
   1  15   9        1.73        7.20      4.01 o 
   2  15   9       78.13       67.86     22.67 o 
   3  15   9      132.80      128.39     32.03 o 
   4  15   9       33.21       29.32     10.89 o 
   5  15   9       55.49       39.80     11.53 o 
  -8  16   9        3.15        9.37      7.54 o 
  -7  16   9       10.54       86.46     40.01 o 
  -6  16   9      120.66       90.60     37.20 o 
  -5  16   9       24.95       21.86      9.14 o 
  -4  16   9      286.05      280.18     18.59 o 
  -3  16   9       13.95       11.78      6.49 o 
  -2  16   9       25.70       24.99     10.09 o 
  -1  16   9       27.40       37.43     13.91 o 
   0  16   9       72.13       59.47     22.20 o 
   1  16   9        8.69        6.44      4.83 o 
   2  16   9        1.09        8.14      4.50 o 
   3  16   9       30.40       22.35      9.37 o 
   4  16   9       36.24       22.58      9.66 o 
  -7  17   9       38.50       28.11     16.08 o 
  -6  17   9        8.12       10.37      8.82 o 
  -5  17   9       25.08       30.05     14.70 o 
  -4  17   9      115.07      113.72     34.94 o 
  -3  17   9      154.54      175.92     17.42 o 
  -2  17   9        9.02       14.01      8.07 o 
  -1  17   9        1.43        7.73      6.90 o 
   0  17   9        0.42        5.89      6.40 o 
   1  17   9        6.84       17.03     11.21 o 
   2  17   9       32.86       37.22     17.31 o 
   3  17   9        0.02        6.51      5.60 o 
  -6  18   9       86.40       59.99     25.64 o 
  -5  18   9      234.67      229.43     46.55 o 
  -4  18   9      163.34      170.62     19.24 o 
  -3  18   9       17.74       17.61      7.28 o 
  -2  18   9       38.38       24.32     14.91 o 
  -1  18   9      156.83      120.00     43.05 o 
   0  18   9      276.56      248.23     21.35 o 
   1  18   9      176.69      174.78     35.38 o 
   2  18   9       71.45       75.81     28.30 o 
  -4  19   9        1.84        9.13      4.39 o 
  -3  19   9       23.50       21.30      9.98 o 
  -2  19   9        4.25        8.30      4.73 o 
  -1  19   9        4.87        4.89      5.96 o 
   0  19   9       57.76       43.39     36.97 o 
 -12   0  10        0.62        6.81     19.28 o 
 -11   0  10       17.91       12.07      8.73 o 
 -10   0  10       25.90       16.63     10.97 o 
  -9   0  10       67.96       64.52     34.39 o 
  -8   0  10       54.63       27.41     14.61 o 
  -7   0  10       15.16        7.82     10.51 o 
  -6   0  10       12.92       19.15     11.42 o 
  -5   0  10       38.03       52.71     24.57 o 
  -4   0  10        7.94       16.96      9.28 o 
  -3   0  10      615.85      669.08     41.28 o 
  -2   0  10        1.43       14.42      7.42 o 
  -1   0  10      323.69      283.79     27.53 o 
   0   0  10       71.72       81.58     27.14 o 
   1   0  10      329.02      310.79     72.79 o 
   2   0  10       29.09       22.75     10.45 o 
   3   0  10      167.74      131.83     34.79 o 
   4   0  10       57.43       79.72     20.10 o 
   5   0  10        0.22        4.41      5.64 o 
   6   0  10        0.97        5.70      3.75 o 
   7   0  10        1.31        5.41      3.91 o 
 -11   1  10        1.44        9.17      5.97 o 
 -10   1  10        0.68        6.67     10.58 o 
  -9   1  10        2.33        7.77      4.38 o 
  -8   1  10        7.37        7.14      3.84 o 
  -7   1  10      193.72      162.96     23.83 o 
  -6   1  10      293.40      312.75     20.80 o 
  -5   1  10      667.75      680.65     27.47 o 
  -4   1  10       49.94       44.38     11.63 o 
  -3   1  10       19.78       22.98      9.65 o 
  -2   1  10     1245.35     1387.17     37.10 o 
  -1   1  10       28.85       38.18      8.52 o 
   0   1  10      444.73      529.88     28.21 o 
   1   1  10       18.04       18.22      6.86 o 
   2   1  10      344.76      345.67     15.36 o 
   3   1  10      188.34      159.00     25.84 o 
   4   1  10       98.72       78.60     17.52 o 
   5   1  10       10.21       14.98      5.67 o 
   6   1  10      128.79      103.94     24.30 o 
   7   1  10        5.06        9.41      4.70 o 
 -11   2  10        3.78        8.04      4.41 o 
 -10   2  10      278.97      270.02     16.71 o 
  -9   2  10      148.56      152.07     26.49 o 
  -8   2  10       76.61       60.18     18.85 o 
  -7   2  10       14.25       11.06      5.71 o 
  -6   2  10       28.13       15.70      5.90 o 
  -5   2  10       13.78       12.93      5.87 o 
  -4   2  10       34.30       39.97     10.14 o 
  -3   2  10      183.17      203.32     21.77 o 
  -2   2  10       50.80       41.59      8.89 o 
  -1   2  10        0.77        8.62      6.37 o 
   0   2  10      162.26      147.64     31.71 o 
   1   2  10       25.87       33.05      9.57 o 
   2   2  10       39.83       40.65      9.23 o 
   3   2  10      493.02      536.31     15.62 o 
   4   2  10       96.19       85.35     15.14 o 
   5   2  10       13.81       14.61      5.14 o 
   6   2  10       53.51       47.13     12.62 o 
   7   2  10        0.18        5.92      3.40 o 
 -11   3  10        9.32        6.45      5.83 o 
 -10   3  10       99.87       70.17     23.26 o 
  -9   3  10        0.08        6.95      4.95 o 
  -8   3  10       25.95       25.68      8.76 o 
  -7   3  10       27.02       35.84     10.07 o 
  -6   3  10        3.23       10.85      5.42 o 
  -5   3  10        4.47        5.69      4.19 o 
  -4   3  10       50.19       37.11     11.58 o 
  -3   3  10       68.44       71.25     17.47 o 
  -2   3  10        2.13        7.40      6.29 o 
  -1   3  10       48.88       43.03     10.74 o 
   0   3  10      101.78       82.22     19.63 o 
   1   3  10      229.06      219.40     44.33 o 
   2   3  10        0.33        2.75      4.72 o 
   3   3  10        0.35        7.66      4.71 o 
   4   3  10        9.95       19.82      6.38 o 
   5   3  10        4.37       10.40      5.48 o 
   6   3  10        0.28        4.04      4.12 o 
   7   3  10       81.60      104.48     23.05 o 
 -11   4  10       19.97       15.78      6.62 o 
 -10   4  10       50.62       37.84     10.88 o 
  -9   4  10       58.13       50.24     14.59 o 
  -8   4  10      119.91       87.52     27.68 o 
  -7   4  10        0.23        5.84      7.49 o 
  -6   4  10        5.45       15.96      5.90 o 
  -5   4  10       92.09       84.13     22.58 o 
  -4   4  10       38.92       35.65      9.81 o 
  -3   4  10      102.28      106.61     31.21 o 
  -2   4  10       25.01       31.49      8.18 o 
  -1   4  10      135.87      142.71     30.44 o 
   0   4  10       75.00       59.50     13.99 o 
   1   4  10      461.61      525.47     31.25 o 
   2   4  10      329.99      355.58     18.15 o 
   3   4  10      285.33      301.45     16.42 o 
   4   4  10       17.72       26.06      8.55 o 
   5   4  10        0.60        3.11      4.54 o 
   6   4  10        8.45       12.41      5.00 o 
   7   4  10       71.33       43.88     15.08 o 
 -11   5  10      128.47       75.60     31.81 o 
 -10   5  10       71.61       61.17     21.31 o 
  -9   5  10        1.41        3.43      5.04 o 
  -8   5  10      108.99       78.26     22.14 o 
  -7   5  10       93.10       81.77     21.06 o 
  -6   5  10        1.64        6.27      4.67 o 
  -5   5  10       35.38       30.04      9.36 o 
  -4   5  10        0.02        8.81      5.64 o 
  -3   5  10       46.13       52.81     16.84 o 
  -2   5  10      122.77      123.45     35.33 o 
  -1   5  10      500.27      475.22     22.95 o 
   0   5  10      334.75      352.57     18.68 o 
   1   5  10      200.39      194.81     45.66 o 
   2   5  10       23.22       22.69      8.16 o 
   3   5  10      166.69      150.40     24.01 o 
   4   5  10        8.72       13.18      4.74 o 
   5   5  10      114.48      104.35     21.61 o 
   6   5  10       45.36       39.73     14.12 o 
   7   5  10        7.80       10.44      4.36 o 
 -11   6  10       24.25       16.73     10.40 o 
 -10   6  10       52.84       47.73     18.93 o 
  -9   6  10       54.26       43.28     17.22 o 
  -8   6  10        0.16       10.49      5.08 o 
  -7   6  10       16.19       21.75      6.84 o 
  -6   6  10       51.80       45.89     12.44 o 
  -5   6  10      401.80      400.62     20.78 o 
  -4   6  10      525.41      542.50     22.12 o 
  -3   6  10      592.39      607.22     30.57 o 
  -2   6  10      340.38      352.54     20.01 o 
  -1   6  10       39.88       43.89     12.72 o 
   0   6  10       40.58       27.00     10.36 o 
   1   6  10     1320.32     1398.04     31.96 o 
   2   6  10      228.84      227.12     17.51 o 
   3   6  10       29.55       38.76      8.90 o 
   4   6  10      151.11      124.13     27.67 o 
   5   6  10      333.46      352.08     17.45 o 
   6   6  10      214.69      159.41     18.58 o 
   7   6  10      477.35      539.32     19.53 o 
 -11   7  10       11.82       12.95      5.33 o 
 -10   7  10        0.14        5.08      3.51 o 
  -9   7  10       12.63       15.67      6.14 o 
  -8   7  10        3.99        7.88      3.85 o 
  -7   7  10       88.30       58.34     14.70 o 
  -6   7  10       74.02       72.41     20.39 o 
  -5   7  10      357.91      378.86     25.15 o 
  -4   7  10      295.76      300.80     26.35 o 
  -3   7  10       51.92       53.94     17.82 o 
  -2   7  10       48.04       51.67     13.20 o 
  -1   7  10       83.96       68.25     17.62 o 
   0   7  10      102.33      113.35     30.42 o 
   1   7  10        7.19       11.27      5.75 o 
   2   7  10       46.42       33.18      7.82 o 
   3   7  10        0.84       14.22      5.73 o 
   4   7  10       13.11       15.95      6.61 o 
   5   7  10       45.80       42.87     10.61 o 
   6   7  10      132.51      107.27     31.40 o 
 -10   8  10        4.01        4.74      5.71 o 
  -9   8  10       43.17       51.55     15.13 o 
  -8   8  10       21.03       18.75      9.79 o 
  -7   8  10       23.28       21.48      9.71 o 
  -6   8  10      201.97      160.97     41.44 o 
  -5   8  10        3.17        7.95      5.93 o 
  -4   8  10        0.19        0.01      6.71 o 
  -3   8  10        0.28        6.08      7.31 o 
  -2   8  10        4.31        7.33      6.50 o 
  -1   8  10       89.88       72.51     15.61 o 
   0   8  10      135.73      108.51     32.77 o 
   1   8  10       12.77       16.74      5.11 o 
   2   8  10        1.86        3.99      5.94 o 
   3   8  10       26.24       47.50      9.87 o 
   4   8  10        9.17       12.70      5.69 o 
   5   8  10        6.36       12.92      5.65 o 
   6   8  10       24.55       25.16      7.40 o 
 -10   9  10       35.27       23.00      7.83 o 
  -9   9  10        3.85        4.19      4.55 o 
  -8   9  10        2.13       10.80      5.34 o 
  -7   9  10      115.53       88.45     29.35 o 
  -6   9  10      317.47      318.83     40.99 o 
  -5   9  10       86.95       83.94     25.59 o 
  -4   9  10       15.31       15.97      6.57 o 
  -3   9  10       62.04       52.88     15.36 o 
  -2   9  10        6.91       14.42      7.38 o 
  -1   9  10       13.25       11.71      4.98 o 
   0   9  10      575.85      565.69     20.19 o 
   1   9  10      316.47      330.24     17.55 o 
   2   9  10       23.44       23.86      9.84 o 
   3   9  10       73.45       69.30     17.76 o 
   4   9  10      418.57      420.99     14.92 o 
   5   9  10      230.61      170.05     41.88 o 
   6   9  10      207.61      219.18     12.58 o 
  -9  10  10      124.56       84.05     33.14 o 
  -8  10  10      166.66      186.52     19.68 o 
  -7  10  10      262.93      258.15     17.82 o 
  -6  10  10      163.88      153.95     29.73 o 
  -5  10  10        1.09        6.80      6.02 o 
  -4  10  10       56.96       53.27     13.83 o 
  -3  10  10       75.93       87.30     23.63 o 
  -2  10  10       20.37       30.90      9.19 o 
  -1  10  10       32.57       35.44     11.37 o 
   0  10  10       31.73       25.24     12.46 o 
   1  10  10      376.56      350.66     19.17 o 
   2  10  10      131.31       99.76     33.22 o 
   3  10  10      159.93      103.87     28.62 o 
   4  10  10      478.07      541.37     18.02 o 
   5  10  10      150.09       99.24     27.07 o 
  -9  11  10        0.00        7.44      4.56 o 
  -8  11  10        0.56        7.47      3.74 o 
  -7  11  10       99.07       70.11     23.31 o 
  -6  11  10       72.58       58.07     23.23 o 
  -5  11  10        5.82       10.42      7.24 o 
  -4  11  10        9.08       26.56      8.48 o 
  -3  11  10       19.04       20.31      9.49 o 
  -2  11  10      153.41      163.77     32.95 o 
  -1  11  10       25.07       24.42      9.65 o 
   0  11  10      101.52      124.69     27.87 o 
   1  11  10        4.16       11.21      5.18 o 
   2  11  10       24.26       28.23     10.39 o 
   3  11  10       47.44       50.86     10.91 o 
   4  11  10      223.03      217.08     12.54 o 
   5  11  10       48.59       30.39     10.85 o 
  -8  12  10        4.34       11.22      6.84 o 
  -7  12  10       53.83       38.20     11.38 o 
  -6  12  10        4.86        9.34      6.90 o 
  -5  12  10        0.77       12.24      7.26 o 
  -4  12  10      455.63      528.93     23.90 o 
  -3  12  10      381.14      430.55     21.86 o 
  -2  12  10       56.33       44.39     15.44 o 
  -1  12  10       28.15       28.68      9.13 o 
   0  12  10       10.79        7.62      5.70 o 
   1  12  10        8.62       10.69      5.38 o 
   2  12  10        9.60       14.23      6.26 o 
   3  12  10        4.63        8.81      5.10 o 
   4  12  10      127.81       81.04     24.83 o 
  -8  13  10       94.10       78.13     25.85 o 
  -7  13  10        7.07       12.76      5.19 o 
  -6  13  10        0.01        8.24      5.68 o 
  -5  13  10       63.11       62.57     20.08 o 
  -4  13  10       63.17       72.23     28.97 o 
  -3  13  10      145.39      119.16     40.86 o 
  -2  13  10      161.98      143.76     47.20 o 
  -1  13  10        9.94       10.47      4.28 o 
   0  13  10       12.80       12.12      5.46 o 
   1  13  10        2.29        8.48      3.96 o 
   2  13  10        3.61        6.24      7.00 o 
   3  13  10        6.21        8.19      3.82 o 
   4  13  10       12.59       19.07     11.89 o 
  -7  14  10        0.25        5.68      5.12 o 
  -6  14  10       25.82       25.62      9.65 o 
  -5  14  10      126.30       81.81     24.93 o 
  -4  14  10      140.94      109.30     38.26 o 
  -3  14  10       89.17       81.04     27.04 o 
  -2  14  10        9.80        9.09      7.35 o 
  -1  14  10       22.19       23.77      7.65 o 
   0  14  10       81.19       50.32     19.12 o 
   1  14  10      216.96      195.12     24.51 o 
   2  14  10       59.34       46.73     14.85 o 
   3  14  10       10.59       13.06      7.94 o 
  -6  15  10        5.04        3.51      4.57 o 
  -5  15  10       84.74       53.90     24.17 o 
  -4  15  10        7.79       11.58      6.22 o 
  -3  15  10       21.62       23.50     10.17 o 
  -2  15  10       39.60       28.76     10.50 o 
  -1  15  10        0.27        3.50      3.80 o 
   0  15  10        0.92        2.12      5.69 o 
   1  15  10       61.55       35.30     16.79 o 
   2  15  10      104.97       76.35     40.45 o 
  -4  16  10        1.04        8.78      6.33 o 
  -3  16  10        2.15       12.64      6.96 o 
  -2  16  10        0.59        9.06      5.59 o 
  -1  16  10        0.00        7.27      3.82 o 
   0  16  10        3.47        8.52      6.61 o 
  -9   1  11       66.01       38.86     18.93 o 
  -8   1  11       15.53       14.12      6.74 o 
  -7   1  11        0.01        2.66      6.73 o 
  -6   1  11        0.00        3.81      4.09 o 
  -5   1  11        0.17        6.58      4.25 o 
  -4   1  11        9.59       13.05      7.58 o 
  -3   1  11       32.55       35.25      9.42 o 
  -2   1  11      143.42      126.66     35.18 o 
  -1   1  11        5.13        5.14      6.51 o 
   0   1  11        3.72        7.13      6.06 o 
   1   1  11        1.60        8.57      5.97 o 
   2   1  11        4.09        8.04      5.06 o 
   3   1  11       95.11       65.09     20.39 o 
   4   1  11       50.98       40.24      8.79 o 
   5   1  11        3.38        9.87      3.81 o 
  -9   2  11        0.93        2.75      5.10 o 
  -8   2  11       20.32       19.99      7.10 o 
  -7   2  11        3.94        6.73      4.26 o 
  -6   2  11       13.78        7.62      4.24 o 
  -5   2  11       40.60       29.18     12.81 o 
  -4   2  11       31.85       22.15     10.86 o 
  -3   2  11        0.95        5.37      6.39 o 
  -2   2  11       79.68       70.83     16.13 o 
  -1   2  11      417.62      427.77     20.54 o 
   0   2  11       19.55       21.87      6.89 o 
   1   2  11        1.23        5.47      4.54 o 
   2   2  11       18.35       28.26      7.80 o 
   3   2  11       11.34       11.17      6.33 o 
   4   2  11       15.53        9.64      6.84 o 
   5   2  11        0.00        1.73      3.88 o 
  -9   3  11        1.33        2.53      4.79 o 
  -8   3  11       45.50       31.08     13.97 o 
  -7   3  11       36.14       30.15     12.79 o 
  -6   3  11       84.08       64.30     20.06 o 
  -5   3  11        1.73        8.98      5.49 o 
  -4   3  11      116.13      110.42     32.99 o 
  -3   3  11        4.16        7.30      7.11 o 
  -2   3  11      177.06      143.14     41.48 o 
  -1   3  11        4.29        7.15      5.82 o 
   0   3  11      107.54      102.39     28.66 o 
   1   3  11      106.04       91.37     26.27 o 
   2   3  11        0.45        6.85      4.77 o 
   3   3  11      153.69      124.48     27.96 o 
   4   3  11      101.40       74.91     19.40 o 
   5   3  11      233.28      230.44     21.50 o 
  -9   4  11        6.10        5.08      4.15 o 
  -8   4  11       54.20       36.24     10.85 o 
  -7   4  11       19.87       17.36      7.55 o 
  -6   4  11       31.75       27.60     10.21 o 
  -5   4  11       64.65       62.79     18.75 o 
  -4   4  11      230.81      176.71     23.83 o 
  -3   4  11      130.34      109.39     29.24 o 
  -2   4  11        0.56        3.31      4.70 o 
  -1   4  11       63.65       62.08     14.70 o 
   0   4  11        2.80       12.02      5.64 o 
   1   4  11        7.76       10.99      5.71 o 
   2   4  11       46.92       25.55      7.51 o 
   3   4  11       12.32       16.99      5.46 o 
   4   4  11      497.88      541.36     23.29 o 
  -9   5  11       74.54       56.63     27.16 o 
  -8   5  11       60.47       42.94     15.05 o 
  -7   5  11      147.00       81.86     35.03 o 
  -6   5  11       39.14       26.42     12.96 o 
  -5   5  11       32.83       36.92     16.46 o 
  -4   5  11       84.56       63.65     20.69 o 
  -3   5  11        0.70        5.31      4.66 o 
  -2   5  11        1.60        5.60      5.01 o 
  -1   5  11       17.09       15.50      5.38 o 
   0   5  11      115.81       99.44     28.01 o 
   1   5  11        4.98       10.44      5.69 o 
   2   5  11       22.61       17.52      6.30 o 
   3   5  11       49.18       39.69     11.69 o 
   4   5  11      171.37      122.66     34.02 o 
  -8   6  11       82.60       84.00     27.54 o 
  -7   6  11       78.77       65.59     21.60 o 
  -6   6  11       29.79       20.59      8.27 o 
  -5   6  11       60.84       45.65     21.12 o 
  -4   6  11        6.89       13.66     10.95 o 
  -3   6  11       10.20       14.39      5.93 o 
  -2   6  11        7.91       12.30      8.95 o 
  -1   6  11      103.88       74.78     25.77 o 
   0   6  11       51.15       37.14     11.13 o 
   1   6  11      105.03      102.98     25.08 o 
   2   6  11       13.04       10.16      6.26 o 
   3   6  11       22.99       17.77      4.61 o 
   4   6  11       86.73       67.41     23.08 o 
  -8   7  11       75.34       66.25     24.93 o 
  -7   7  11       11.49       10.37      6.15 o 
  -6   7  11        1.18        7.74      6.94 o 
  -5   7  11        6.61       14.20      8.91 o 
  -4   7  11       14.57       17.84      8.71 o 
  -3   7  11        9.29       19.81      8.72 o 
  -2   7  11       47.81       47.74     13.12 o 
  -1   7  11       13.17       13.10      7.19 o 
   0   7  11       11.79        6.36      3.88 o 
   1   7  11       62.34       49.40     15.79 o 
   2   7  11        5.02        8.47      5.65 o 
   3   7  11       54.96       50.76     14.82 o 
  -8   8  11       35.92       33.59     17.49 o 
  -7   8  11        0.15        9.52      4.57 o 
  -6   8  11       64.92       56.99     19.28 o 
  -5   8  11       83.41       50.00     25.12 o 
  -4   8  11       45.09       36.07     17.76 o 
  -3   8  11        2.71       15.22      6.87 o 
  -2   8  11       18.45       17.29      8.28 o 
  -1   8  11       25.27       19.99      6.42 o 
   0   8  11        1.02        8.59      5.53 o 
   1   8  11       39.21       37.81     13.97 o 
   2   8  11        0.07        7.48      6.87 o 
   3   8  11        7.13        9.80      5.06 o 
  -7   9  11        0.78       11.80      5.04 o 
  -6   9  11        0.95        8.57      7.04 o 
  -5   9  11        0.07        8.09      7.22 o 
  -4   9  11        0.69       10.48      8.31 o 
  -3   9  11       37.36       31.75     10.44 o 
  -2   9  11      109.29       80.53     22.82 o 
  -1   9  11      203.83      169.10     27.43 o 
   0   9  11        8.91        2.99      5.24 o 
   1   9  11        0.37        8.70      6.06 o 
   2   9  11        5.85        7.12      5.94 o 
  -6  10  11       27.40       16.38      6.62 o 
  -5  10  11        9.51       14.29      7.61 o 
  -4  10  11      109.05       95.05     32.04 o 
  -3  10  11      179.43      124.26     45.06 o 
  -2  10  11        1.23        5.64      5.32 o 
  -1  10  11        0.40        9.39      5.07 o 
   0  10  11        0.94        4.70      5.02 o 
   1  10  11        0.54        6.95      5.59 o 
   2  10  11       35.66       25.60     10.84 o 
  -5  11  11      136.15       90.32     34.89 o 
  -4  11  11      172.58      112.19     54.05 o 
  -3  11  11        0.77       12.16      7.13 o 
  -2  11  11       63.26       37.03     15.34 o 
  -1  11  11      106.06       75.84     25.05 o 
   0  11  11       14.58        9.66      5.79 o 
   1  11  11        7.61       14.44      8.81 o 
  -4  12  11       52.63       42.93     18.50 o 
  -3  12  11      251.98      295.20     19.00 o 
  -2  12  11       43.09       25.63      9.00 o 
  -1  12  11        0.08        7.67      4.42 o 
  -5   0  12      189.30      239.92     40.10 o 
  -4   0  12      119.76       92.74     49.42 o 
  -3   0  12        9.02       12.80     14.52 o 
  -2   0  12        3.94        2.44      8.64 o 
  -1   0  12        0.00        8.92     13.91 o 
   0   0  12       34.54       30.43     19.52 o 
  -5   1  12       82.33       72.02     24.36 o 
  -4   1  12       92.01       42.06     20.89 o 
  -3   1  12       23.69       19.24      9.20 o 
  -2   1  12        8.35       14.88      8.04 o 
  -1   1  12       18.63       17.78      9.11 o 
   0   1  12        3.34       14.35      5.47 o 
  -5   2  12       47.31       34.56     19.25 o 
  -4   2  12       53.02       37.45     11.58 o 
  -3   2  12       92.54       78.22     24.02 o 
  -2   2  12       32.88       36.83     11.74 o 
  -1   2  12        1.38        6.53      7.03 o 
   0   2  12       87.41       61.92     21.80 o 
  -5   3  12       21.49       11.31      7.41 o 
  -4   3  12        0.45        6.30      4.85 o 
  -3   3  12       14.64       12.55      7.27 o 
  -2   3  12       81.08       74.78     28.27 o 
  -1   3  12      111.14       72.28     29.54 o 
   0   3  12      190.87      157.46     47.12 o 
  -4   4  12      205.45      150.13     40.53 o 
  -3   4  12      194.80      146.81     33.41 o 
  -2   4  12       55.55       51.14     20.24 o 
  -1   4  12        0.84        3.75      5.33 o 
  -3   5  12        0.04       12.46      7.62 o 
  -2   5  12      270.45      316.71     24.93 o 
                                                 
